# Supplementary material for: HOTAIR as a diagnostic and prognostic biomarker of gastrointestinal cancers: an updated meta-analysis and bioinformatics analysis based on TCGA data
Source: Biosci Rep. 2023 Mar 29;43(3):BSR20222174. doi: 10.1042/BSR20222174 (PMC10064413; doi:10.1042/BSR20222174)
Supplement: Supplementary Tables S1-S5 [file BSR-2022-2174_supp.zip]

Archive with 5 entries (5 files):
- BSR-2022-2174_supps1.docx
- BSR-2022-2174_supps2.docx
- BSR-2022-2174_supps3.xls
- BSR-2022-2174_supps4.xls
- BSR-2022-2174_supps5.docx
