# Supplementary material for: HOTAIR as a diagnostic and prognostic biomarker of gastrointestinal cancers: an updated meta-analysis and bioinformatics analysis based on TCGA data
Source: Biosci Rep. 2023 Mar 29;43(3):BSR20222174. doi: 10.1042/BSR20222174 (PMC10064413; doi:10.1042/BSR20222174)
Supplement: Supplementary Tables S1-S5 [file BSR-2022-2174_supp.zip › BSR-2022-2174_supps3.xls]

## Sheet: Supplementary Table S2. Correla
gene1	gene2	gene2Type	cor	pvalue
HOTAIR	CDO1	protein_coding	-0.474	7.26997e-19
HOTAIR	KLF2	protein_coding	0.403	1.22698e-13
HOTAIR	GPR22	protein_coding	0.169	0.00268953
HOTAIR	CYP4B1	protein_coding	0.041	0.471633
HOTAIR	RASSF10	protein_coding	0.408	6.52193e-14
HOTAIR	BTBD10	protein_coding	0.374	8.91336e-12
HOTAIR	NLRP1	protein_coding	0.256	4.67851e-06
HOTAIR	ZNF416	protein_coding	0.275	8.20184e-07
HOTAIR	WSCD2	protein_coding	0.096	0.0903609
HOTAIR	MCHR2	protein_coding	0.218	0.000106956
HOTAIR	HSPB2	protein_coding	-0.02	0.720232
HOTAIR	RAB3A	protein_coding	0.021	0.715543
HOTAIR	TMEM59	protein_coding	-0.037	0.510851
HOTAIR	CPE	protein_coding	-0.232	3.41472e-05
HOTAIR	SEL1L3	protein_coding	0.422	6.1658e-15
HOTAIR	MAN1A2	protein_coding	0.403	1.28217e-13
HOTAIR	RXFP2	protein_coding	0.142	0.012211
HOTAIR	MAS1	protein_coding	0.241	1.67271e-05
HOTAIR	DLG5	protein_coding	0.328	2.90605e-09
HOTAIR	NAXE	protein_coding	-0.191	0.000715673
HOTAIR	YDJC	protein_coding	0.411	4.06926e-14
HOTAIR	APBA3	protein_coding	0.147	0.00936699
HOTAIR	SMIM13	protein_coding	-0.117	0.0385018
HOTAIR	IL4	protein_coding	0.166	0.00333611
HOTAIR	KRT86	protein_coding	0.127	0.0246162
HOTAIR	TPGS1	protein_coding	0.235	2.81888e-05
HOTAIR	PBX4	protein_coding	0.471	1.25564e-18
HOTAIR	CTDP1	protein_coding	0.262	2.60164e-06
HOTAIR	PLEKHB2	protein_coding	0.387	1.44107e-12
HOTAIR	DHRS4	protein_coding	-0.379	4.34115e-12
HOTAIR	TIPIN	protein_coding	0.352	1.64057e-10
HOTAIR	C20orf173	protein_coding	0.176	0.00179271
HOTAIR	GHRH	protein_coding	0.084	0.138601
HOTAIR	DIRC1	protein_coding	0.126	0.0260285
HOTAIR	SLC18B1	protein_coding	0.416	1.78155e-14
HOTAIR	FAM207A	protein_coding	0.07	0.215932
HOTAIR	CA8	protein_coding	0.376	6.7786e-12
HOTAIR	POLRMT	protein_coding	0.097	0.0881367
HOTAIR	BATF3	protein_coding	0.17	0.00258986
HOTAIR	UBA1	protein_coding	0.401	1.73608e-13
HOTAIR	MMP12	protein_coding	0.443	2.0158e-16
HOTAIR	CLIC6	protein_coding	0.395	4.36535e-13
HOTAIR	RNF5	protein_coding	-0.05	0.378569
HOTAIR	ECPAS	protein_coding	0.183	0.00115788
HOTAIR	TTC7A	protein_coding	0.299	7.34284e-08
HOTAIR	ATP2A1	protein_coding	0.344	4.34771e-10
HOTAIR	C14orf93	protein_coding	0.174	0.00198636
HOTAIR	ZNF839	protein_coding	-0.022	0.693234
HOTAIR	FOXK2	protein_coding	0.386	1.67571e-12
HOTAIR	FANCB	protein_coding	0.443	1.86732e-16
HOTAIR	ZNF837	protein_coding	0.047	0.411267
HOTAIR	TBX1	protein_coding	0.127	0.0252996
HOTAIR	S100A7	protein_coding	0.203	0.000317677
HOTAIR	CGB5	protein_coding	0.171	0.00244906
HOTAIR	SLC52A2	protein_coding	0.374	9.10284e-12
HOTAIR	AKAP6	protein_coding	0.042	0.462341
HOTAIR	PHACTR2	protein_coding	0.439	3.73683e-16
HOTAIR	NKIRAS2	protein_coding	0.198	0.000429085
HOTAIR	RNASE8	protein_coding	0.058	0.303289
HOTAIR	CHN1	protein_coding	0.319	8.02503e-09
HOTAIR	MIXL1	protein_coding	0.221	8.14211e-05
HOTAIR	MMEL1	protein_coding	0.307	3.04706e-08
HOTAIR	C1QL1	protein_coding	-0.077	0.177206
HOTAIR	MT-ND1	protein_coding	0.177	0.00166202
HOTAIR	ZNF878	protein_coding	0.384	2.07122e-12
HOTAIR	PSKH2	protein_coding	0.138	0.0146554
HOTAIR	TRIAP1	protein_coding	-0.266	1.92817e-06
HOTAIR	STX7	protein_coding	0.401	1.813e-13
HOTAIR	MFNG	protein_coding	0.24	1.85397e-05
HOTAIR	DPH1	protein_coding	0.256	4.46459e-06
HOTAIR	OR52E6	protein_coding	0.223	7.05345e-05
HOTAIR	TIMP4	protein_coding	0.203	0.000315919
HOTAIR	FLAD1	protein_coding	0.012	0.836015
HOTAIR	UBE2M	protein_coding	0.25	7.72514e-06
HOTAIR	TMEM74B	protein_coding	0.153	0.00672433
HOTAIR	MED20	protein_coding	0.269	1.48569e-06
HOTAIR	MON2	protein_coding	0.26	3.12063e-06
HOTAIR	CEP89	protein_coding	0.31	2.24297e-08
HOTAIR	MRGPRX3	protein_coding	0.045	0.431965
HOTAIR	INSL6	protein_coding	0.268	1.49277e-06
HOTAIR	ST8SIA6	protein_coding	0.037	0.515944
HOTAIR	COL11A1	protein_coding	0.232	3.39261e-05
HOTAIR	ZNF250	protein_coding	0.279	5.4297e-07
HOTAIR	TBC1D2	protein_coding	0.099	0.0810421
HOTAIR	MTRNR2L3	protein_coding	0.443	2.06579e-16
HOTAIR	PCOLCE2	protein_coding	-0.32	7.44898e-09
HOTAIR	CRYBA2	protein_coding	0.165	0.00342255
HOTAIR	AGR2	protein_coding	0.452	3.93968e-17
HOTAIR	ITIH4	protein_coding	-0.439	3.971e-16
HOTAIR	HGFAC	protein_coding	-0.32	7.19257e-09
HOTAIR	PPARGC1A	protein_coding	-0.226	5.6683e-05
HOTAIR	SLC30A5	protein_coding	0.253	6.278e-06
HOTAIR	CHST4	protein_coding	0.046	0.416468
HOTAIR	DDX39B	protein_coding	0.277	6.54454e-07
HOTAIR	GAB2	protein_coding	0.277	6.55873e-07
HOTAIR	NLRP4	protein_coding	0.294	1.20871e-07
HOTAIR	IL17RB	protein_coding	-0.168	0.00292115
HOTAIR	NUP93	protein_coding	0.368	1.98073e-11
HOTAIR	PGAP1	protein_coding	0.331	2.06529e-09
HOTAIR	MYBPC2	protein_coding	0.089	0.117466
HOTAIR	EDN2	protein_coding	0.061	0.284505
HOTAIR	TTI1	protein_coding	0.326	3.51613e-09
HOTAIR	TNPO1	protein_coding	0.286	2.66243e-07
HOTAIR	LARP4B	protein_coding	0.403	1.22058e-13
HOTAIR	HNRNPA0	protein_coding	0.277	6.74267e-07
HOTAIR	PPIF	protein_coding	-0.014	0.807418
HOTAIR	CIB3	protein_coding	0.034	0.552835
HOTAIR	OR2F1	protein_coding	-0.026	0.641341
HOTAIR	GPR63	protein_coding	0.447	9.88552e-17
HOTAIR	SCPEP1	protein_coding	0.098	0.0849647
HOTAIR	ZP1	protein_coding	0.059	0.295776
HOTAIR	DACH2	protein_coding	0.051	0.366206
HOTAIR	OGFR	protein_coding	0.097	0.0871013
HOTAIR	TULP2	protein_coding	0.227	5.38785e-05
HOTAIR	SNAPC4	protein_coding	0.317	1.06822e-08
HOTAIR	HK3	protein_coding	0.101	0.0758047
HOTAIR	RRP36	protein_coding	0.253	5.98164e-06
HOTAIR	RPL4	protein_coding	0.076	0.177962
HOTAIR	SIX4	protein_coding	0.254	5.73207e-06
HOTAIR	LRAT	protein_coding	-0.02	0.721483
HOTAIR	NTRK3	protein_coding	0.079	0.16303
HOTAIR	NRP2	protein_coding	0.227	5.40405e-05
HOTAIR	TMEM126B	protein_coding	0.184	0.00108746
HOTAIR	CKMT1B	protein_coding	0.465	3.99707e-18
HOTAIR	DPYSL4	protein_coding	0.095	0.0950557
HOTAIR	TAS2R16	protein_coding	0.094	0.0977006
HOTAIR	TRIM55	protein_coding	-0.352	1.54343e-10
HOTAIR	SLC6A3	protein_coding	0.121	0.0322534
HOTAIR	C11orf45	protein_coding	0.291	1.67784e-07
HOTAIR	TAP1	protein_coding	0.385	1.87479e-12
HOTAIR	PHKA1	protein_coding	0.248	9.17859e-06
HOTAIR	ADGRB3	protein_coding	0.05	0.375999
HOTAIR	SNX2	protein_coding	0.078	0.169835
HOTAIR	CCDC142	protein_coding	0.353	1.37124e-10
HOTAIR	SCOC	protein_coding	0.137	0.0153561
HOTAIR	PRDX2	protein_coding	-0.24	1.84085e-05
HOTAIR	TAX1BP1	protein_coding	0.183	0.00118998
HOTAIR	PTH2R	protein_coding	-0.094	0.0972375
HOTAIR	FRMPD3	protein_coding	0.187	0.000897384
HOTAIR	HNRNPC	protein_coding	0.16	0.00460518
HOTAIR	SNX14	protein_coding	0.061	0.283664
HOTAIR	C5orf63	protein_coding	0.369	1.62687e-11
HOTAIR	RBM18	protein_coding	0.28	4.81481e-07
HOTAIR	MVK	protein_coding	-0.345	3.72874e-10
HOTAIR	RFPL1	protein_coding	-0.023	0.683773
HOTAIR	DERL3	protein_coding	0.133	0.0188502
HOTAIR	C12orf49	protein_coding	0.361	5.01525e-11
HOTAIR	ZNF157	protein_coding	0.161	0.00432687
HOTAIR	RDH12	protein_coding	-0.238	2.20438e-05
HOTAIR	STIL	protein_coding	0.495	1.2051e-20
HOTAIR	SF3B4	protein_coding	0.313	1.56659e-08
HOTAIR	HOXA13	protein_coding	0.37	1.4029e-11
HOTAIR	SLC27A4	protein_coding	0.125	0.0277622
HOTAIR	HMGXB4	protein_coding	0.427	2.97179e-15
HOTAIR	TRIM73	protein_coding	0.14	0.0133623
HOTAIR	ZNF780A	protein_coding	0.232	3.49459e-05
HOTAIR	ETFDH	protein_coding	-0.276	7.09834e-07
HOTAIR	VKORC1L1	protein_coding	0.265	1.97376e-06
HOTAIR	NSFL1C	protein_coding	0.114	0.0433239
HOTAIR	VPS33A	protein_coding	-0.007	0.90761
HOTAIR	RNF122	protein_coding	0.167	0.00309796
HOTAIR	NXPE3	protein_coding	0.271	1.19568e-06
HOTAIR	FAM200B	protein_coding	-0.013	0.823946
HOTAIR	C7orf57	protein_coding	0.309	2.37296e-08
HOTAIR	PES1	protein_coding	-0.086	0.128964
HOTAIR	CLSPN	protein_coding	0.492	1.94177e-20
HOTAIR	CCDC134	protein_coding	0.356	9.13684e-11
HOTAIR	VCY	protein_coding	0.072	0.206106
HOTAIR	F8A2	protein_coding	0.234	2.99865e-05
HOTAIR	CLDN34	protein_coding	0.232	3.62702e-05
HOTAIR	WDR27	protein_coding	0.383	2.33513e-12
HOTAIR	LMNB2	protein_coding	0.437	5.4525e-16
HOTAIR	GSTM3	protein_coding	0.161	0.00445428
HOTAIR	RPL22L1	protein_coding	0.186	0.000947133
HOTAIR	GPR160	protein_coding	0.417	1.54479e-14
HOTAIR	TNFRSF10A	protein_coding	0.386	1.49314e-12
HOTAIR	OR5T3	protein_coding	0.076	0.182066
HOTAIR	SLC26A7	protein_coding	0.197	0.000463254
HOTAIR	PREB	protein_coding	-0.256	4.83518e-06
HOTAIR	ARPP21	protein_coding	-0.127	0.0243342
HOTAIR	TFCP2	protein_coding	0.42	9.71785e-15
HOTAIR	NDUFA3	protein_coding	0.068	0.230913
HOTAIR	STARD6	protein_coding	0.029	0.612338
HOTAIR	SHANK2	protein_coding	0.115	0.0416922
HOTAIR	PLCD4	protein_coding	0.155	0.00615286
HOTAIR	TIMD4	protein_coding	-0.073	0.198179
HOTAIR	FBRS	protein_coding	0.401	1.70376e-13
HOTAIR	DPY19L3	protein_coding	0.306	3.32241e-08
HOTAIR	KRTAP13-3	protein_coding	0.011	0.845496
HOTAIR	TMEM229A	protein_coding	0.262	2.60346e-06
HOTAIR	KLHL17	protein_coding	0.347	2.96579e-10
HOTAIR	GOLGA8Q	protein_coding	0.104	0.065779
HOTAIR	SNCAIP	protein_coding	0.322	5.68699e-09
HOTAIR	STAC3	protein_coding	0.066	0.243624
HOTAIR	PNKD	protein_coding	-0.174	0.00206184
HOTAIR	PCLAF	protein_coding	0.385	1.80699e-12
HOTAIR	COL1A2	protein_coding	0.335	1.23767e-09
HOTAIR	NOTO	protein_coding	0.251	7.09221e-06
HOTAIR	KLRF2	protein_coding	0.164	0.00375764
HOTAIR	OR4L1	protein_coding	0.073	0.198846
HOTAIR	SARS	protein_coding	-0.138	0.0149977
HOTAIR	HELZ2	protein_coding	0.465	3.9287e-18
HOTAIR	TMEM80	protein_coding	0.152	0.00716673
HOTAIR	NUDT16	protein_coding	-0.207	0.000235916
HOTAIR	RHBDL2	protein_coding	0.441	2.70686e-16
HOTAIR	APOB	protein_coding	-0.462	7.14473e-18
HOTAIR	SWI5	protein_coding	-0.172	0.0022955
HOTAIR	SLC2A3	protein_coding	0.265	2.00526e-06
HOTAIR	SLC14A2	protein_coding	0.029	0.612324
HOTAIR	KIF26B	protein_coding	0.377	5.45926e-12
HOTAIR	OR6C68	protein_coding	0.116	0.0403175
HOTAIR	MAF	protein_coding	-0.026	0.6447
HOTAIR	MYNN	protein_coding	0.329	2.73574e-09
HOTAIR	FNDC9	protein_coding	0.228	4.83472e-05
HOTAIR	EXOSC1	protein_coding	0.264	2.30553e-06
HOTAIR	C12orf66	protein_coding	0.301	5.8783e-08
HOTAIR	KRT73	protein_coding	0.026	0.645347
HOTAIR	KDF1	protein_coding	0.392	6.97871e-13
HOTAIR	VGLL3	protein_coding	0.233	3.235e-05
HOTAIR	ASH2L	protein_coding	0.303	4.72314e-08
HOTAIR	REEP1	protein_coding	0.154	0.00630424
HOTAIR	PROP1	protein_coding	0.162	0.00403405
HOTAIR	RPP14	protein_coding	0.204	0.00027713
HOTAIR	TCEANC	protein_coding	0.048	0.400776
HOTAIR	BAMBI	protein_coding	-0.147	0.00911866
HOTAIR	IFITM10	protein_coding	-0.085	0.132697
HOTAIR	FREM1	protein_coding	0.194	0.000585986
HOTAIR	P2RY1	protein_coding	0.013	0.823152
HOTAIR	CORO7	protein_coding	0.228	4.94014e-05
HOTAIR	GSPT1	protein_coding	0.33	2.40934e-09
HOTAIR	IMMP1L	protein_coding	0.139	0.0141413
HOTAIR	KIZ	protein_coding	0.188	0.00084309
HOTAIR	SLC10A4	protein_coding	0.13	0.022082
HOTAIR	SLC17A3	protein_coding	-0.387	1.44769e-12
HOTAIR	MDFI	protein_coding	0.426	3.40755e-15
HOTAIR	ABCG4	protein_coding	0.213	0.000145903
HOTAIR	GPX5	protein_coding	0.083	0.143232
HOTAIR	OR8B12	protein_coding	0.195	0.000523032
HOTAIR	NFKBIL1	protein_coding	-0.234	2.94045e-05
HOTAIR	ATRIP	protein_coding	0.486	7.33222e-20
HOTAIR	ZNF687	protein_coding	0.266	1.94998e-06
HOTAIR	NAMPT	protein_coding	0.002	0.969339
HOTAIR	C1QL3	protein_coding	0.34	6.801e-10
HOTAIR	SRSF3	protein_coding	0.36	5.76135e-11
HOTAIR	ZHX1-C8orf76	protein_coding	-0.024	0.670498
HOTAIR	IARS	protein_coding	0.317	1.01564e-08
HOTAIR	ZNF683	protein_coding	0.22	8.68152e-05
HOTAIR	ZKSCAN4	protein_coding	0.151	0.00738555
HOTAIR	SMIM9	protein_coding	0.006	0.918026
HOTAIR	DIXDC1	protein_coding	0.178	0.00162132
HOTAIR	GOLGA6L4	protein_coding	0.022	0.702772
HOTAIR	SPTSSB	protein_coding	0.201	0.000365722
HOTAIR	TCIRG1	protein_coding	0.212	0.000157518
HOTAIR	GPR25	protein_coding	0.348	2.64327e-10
HOTAIR	PNPLA8	protein_coding	0.088	0.122494
HOTAIR	OR9Q1	protein_coding	0.161	0.00426589
HOTAIR	PPP1R15B	protein_coding	0.136	0.0161409
HOTAIR	LTBR	protein_coding	0.149	0.00841528
HOTAIR	TCF4	protein_coding	0.293	1.32744e-07
HOTAIR	KIF5C	protein_coding	-0.027	0.632195
HOTAIR	STK3	protein_coding	0.257	4.22937e-06
HOTAIR	RPL5	protein_coding	0.046	0.423178
HOTAIR	FKBP5	protein_coding	-0.341	6.44808e-10
HOTAIR	CFC1B	protein_coding	0.121	0.0325996
HOTAIR	SVIP	protein_coding	0.274	8.97538e-07
HOTAIR	CLEC2L	protein_coding	0.16	0.00465093
HOTAIR	UMODL1	protein_coding	0.054	0.345812
HOTAIR	MTHFD1L	protein_coding	0.353	1.42824e-10
HOTAIR	EPHA10	protein_coding	0.33	2.36996e-09
HOTAIR	NUB1	protein_coding	0.168	0.0028473
HOTAIR	MIP	protein_coding	-0.018	0.75376
HOTAIR	SYNDIG1	protein_coding	0.242	1.53615e-05
HOTAIR	VGF	protein_coding	0.241	1.68626e-05
HOTAIR	PRAMEF17	protein_coding	0.093	0.102778
HOTAIR	CA1	protein_coding	0.225	6.28477e-05
HOTAIR	ATP6V0A1	protein_coding	-0.146	0.009869
HOTAIR	POTEG	protein_coding	0.162	0.00412137
HOTAIR	NPFFR1	protein_coding	0.423	5.35226e-15
HOTAIR	ZNF106	protein_coding	0.33	2.24408e-09
HOTAIR	SRM	protein_coding	0.321	6.21375e-09
HOTAIR	LHX9	protein_coding	-0.084	0.140601
HOTAIR	LRRC20	protein_coding	-0.308	2.74185e-08
HOTAIR	RFX4	protein_coding	0.067	0.236432
HOTAIR	GLUD2	protein_coding	-0.3	6.41495e-08
HOTAIR	C10orf67	protein_coding	0.189	0.000779287
HOTAIR	SLC22A18AS	protein_coding	-0.05	0.38052
HOTAIR	MMP24OS	protein_coding	0.166	0.0032318
HOTAIR	TMEM38A	protein_coding	-0.042	0.460977
HOTAIR	TEKT3	protein_coding	0.297	9.04992e-08
HOTAIR	TTC24	protein_coding	0.16	0.00473537
HOTAIR	CTRC	protein_coding	0.158	0.00503265
HOTAIR	PINX1	protein_coding	0.195	0.000541762
HOTAIR	ANKS3	protein_coding	0.131	0.0202231
HOTAIR	LDLRAD4	protein_coding	-0.057	0.318822
HOTAIR	KRTAP23-1	protein_coding	0.093	0.100245
HOTAIR	GATA4	protein_coding	0.116	0.0409828
HOTAIR	P4HB	protein_coding	-0.361	5.06773e-11
HOTAIR	PABPC1	protein_coding	0.364	3.32813e-11
HOTAIR	REP15	protein_coding	0.079	0.161928
HOTAIR	UMOD	protein_coding	0.059	0.295533
HOTAIR	MS4A6E	protein_coding	0.179	0.00153653
HOTAIR	SKIDA1	protein_coding	-0.348	2.54982e-10
HOTAIR	NRXN3	protein_coding	0.116	0.0400123
HOTAIR	OR5AS1	protein_coding	0.046	0.417407
HOTAIR	FUCA1	protein_coding	-0.001	0.990339
HOTAIR	C9orf57	protein_coding	-0.002	0.975434
HOTAIR	CLVS2	protein_coding	-0.071	0.208624
HOTAIR	KDR	protein_coding	0.155	0.00620844
HOTAIR	PTTG2	protein_coding	0.259	3.52067e-06
HOTAIR	RPN2	protein_coding	0.144	0.010668
HOTAIR	AKR1C8P	protein_coding	-0.241	1.6782e-05
HOTAIR	ZGPAT	protein_coding	0.021	0.707216
HOTAIR	CPA6	protein_coding	0.066	0.246214
HOTAIR	TLCD2	protein_coding	0.43	1.92159e-15
HOTAIR	DTX3	protein_coding	0.176	0.00180264
HOTAIR	RNF8	protein_coding	0.11	0.0515528
HOTAIR	ZNF280A	protein_coding	0.329	2.69711e-09
HOTAIR	CCL19	protein_coding	0.006	0.917438
HOTAIR	LGALS9	protein_coding	0.443	2.03026e-16
HOTAIR	TMLHE	protein_coding	0.226	5.5441e-05
HOTAIR	RNF215	protein_coding	-0.231	3.85975e-05
HOTAIR	PBRM1	protein_coding	0.348	2.63082e-10
HOTAIR	PVALEF	protein_coding	-0.003	0.952314
HOTAIR	TAX1BP3	protein_coding	0.376	6.40055e-12
HOTAIR	CTSE	protein_coding	0.434	9.86433e-16
HOTAIR	AMOTL1	protein_coding	0.096	0.0899995
HOTAIR	VSX2	protein_coding	0.048	0.400026
HOTAIR	POC1A	protein_coding	0.129	0.0231621
HOTAIR	OR2J2	protein_coding	-0.002	0.965695
HOTAIR	2022-09-09	protein_coding	0.244	1.26931e-05
HOTAIR	CALD1	protein_coding	0.094	0.0962778
HOTAIR	SRPK2	protein_coding	0.268	1.61349e-06
HOTAIR	SPATA31A6	protein_coding	0.232	3.46578e-05
HOTAIR	DEFB119	protein_coding	0.122	0.0310709
HOTAIR	CIB1	protein_coding	0.008	0.886501
HOTAIR	SCML2	protein_coding	-0.039	0.495657
HOTAIR	NTRK2	protein_coding	0.027	0.639043
HOTAIR	RPS9	protein_coding	-0.063	0.263653
HOTAIR	OTUB2	protein_coding	0.189	0.000787242
HOTAIR	TPR	protein_coding	0.285	3.19908e-07
HOTAIR	SLC10A6	protein_coding	0.104	0.0675576
HOTAIR	ANO5	protein_coding	0.076	0.180941
HOTAIR	MTRNR2L11	protein_coding	0.422	6.24139e-15
HOTAIR	RBM4B	protein_coding	0.239	1.95864e-05
HOTAIR	ARHGEF16	protein_coding	0.343	5.08839e-10
HOTAIR	LRRTM3	protein_coding	0.064	0.26091
HOTAIR	HLA-DPA1	protein_coding	0.189	0.000792627
HOTAIR	TNS2	protein_coding	-0.111	0.0508226
HOTAIR	UFC1	protein_coding	-0.136	0.0163152
HOTAIR	NUP62CL	protein_coding	0.343	5.07052e-10
HOTAIR	MAGEB3	protein_coding	0.187	0.000896826
HOTAIR	FADS1	protein_coding	-0.27	1.25529e-06
HOTAIR	NKX2-2	protein_coding	0.093	0.100833
HOTAIR	TRIM51GP	protein_coding	0.046	0.422649
HOTAIR	ASB11	protein_coding	-0.014	0.801451
HOTAIR	ABCF2	protein_coding	0.28	4.90462e-07
HOTAIR	LCE1B	protein_coding	0.04	0.476867
HOTAIR	KRT10	protein_coding	0.313	1.55615e-08
HOTAIR	TNIP3	protein_coding	0.352	1.60543e-10
HOTAIR	DENND1B	protein_coding	0.295	1.09701e-07
HOTAIR	TTC38	protein_coding	-0.322	5.55298e-09
HOTAIR	MAGEC2	protein_coding	-0.01	0.857852
HOTAIR	CAMLG	protein_coding	-0.173	0.00217259
HOTAIR	UPK3BL1	protein_coding	0.243	1.44123e-05
HOTAIR	ATL2	protein_coding	0.15	0.00800711
HOTAIR	FAM47C	protein_coding	0.268	1.51618e-06
HOTAIR	CDHR4	protein_coding	0.064	0.261322
HOTAIR	GOLT1B	protein_coding	0.177	0.00170496
HOTAIR	SUMF2	protein_coding	-0.047	0.40641
HOTAIR	ZNF217	protein_coding	0.275	7.71545e-07
HOTAIR	FMO5	protein_coding	-0.379	4.27448e-12
HOTAIR	KISS1	protein_coding	-0.116	0.0400345
HOTAIR	HVCN1	protein_coding	0.234	3.03491e-05
HOTAIR	USP51	protein_coding	0.117	0.0395564
HOTAIR	ENPP5	protein_coding	0.118	0.037068
HOTAIR	PGAM4	protein_coding	0.294	1.23037e-07
HOTAIR	ST18	protein_coding	0.147	0.00915691
HOTAIR	RHBDD3	protein_coding	-0.086	0.129
HOTAIR	MDFIC2	protein_coding	0.163	0.00398304
HOTAIR	NRROS	protein_coding	0.177	0.00169226
HOTAIR	2022-09-04	protein_coding	-0.231	3.83179e-05
HOTAIR	ZSCAN26	protein_coding	0.118	0.0367978
HOTAIR	SCUBE1	protein_coding	-0.116	0.0413679
HOTAIR	TMPO	protein_coding	0.289	2.02664e-07
HOTAIR	DCX	protein_coding	0.046	0.41501
HOTAIR	FEZ1	protein_coding	0.109	0.0555228
HOTAIR	OTOP2	protein_coding	0.034	0.547544
HOTAIR	WDR20	protein_coding	0.344	4.53274e-10
HOTAIR	ARHGEF15	protein_coding	0.145	0.0102784
HOTAIR	LY6K	protein_coding	0.11	0.0521179
HOTAIR	SPATA6L	protein_coding	0.196	0.000504456
HOTAIR	MYD88	protein_coding	0.361	4.86864e-11
HOTAIR	METTL16	protein_coding	0.377	5.60564e-12
HOTAIR	KLHL23	protein_coding	0.238	2.10606e-05
HOTAIR	ARHGEF19	protein_coding	0.377	5.3562e-12
HOTAIR	PEX11B	protein_coding	-0.144	0.0109381
HOTAIR	RPS13	protein_coding	0.131	0.0206603
HOTAIR	ANKS6	protein_coding	0.347	3.05513e-10
HOTAIR	PXYLP1	protein_coding	0.376	6.33409e-12
HOTAIR	SULT1C4	protein_coding	0.088	0.122046
HOTAIR	GSDMB	protein_coding	0.357	8.78174e-11
HOTAIR	ANKRD34B	protein_coding	0.001	0.98908
HOTAIR	RUVBL2	protein_coding	0.215	0.000128846
HOTAIR	IL27RA	protein_coding	0.338	9.16771e-10
HOTAIR	RAB5C	protein_coding	0.286	2.65586e-07
HOTAIR	FANCD2	protein_coding	0.396	3.54606e-13
HOTAIR	OR4D10	protein_coding	0.112	0.0471051
HOTAIR	STXBP1	protein_coding	0.341	6.31737e-10
HOTAIR	SAXO1	protein_coding	0.036	0.523336
HOTAIR	CTSS	protein_coding	0.267	1.79416e-06
HOTAIR	ADAM33	protein_coding	0.195	0.000549215
HOTAIR	WDR41	protein_coding	0.161	0.0042812
HOTAIR	ADIPOR2	protein_coding	-0.202	0.000338138
HOTAIR	ZNF732	protein_coding	0.211	0.000173596
HOTAIR	LCE3B	protein_coding	0.115	0.0416611
HOTAIR	TMEM43	protein_coding	0.309	2.46711e-08
HOTAIR	ZDHHC7	protein_coding	0.41	4.1629e-14
HOTAIR	CKMT2	protein_coding	-0.045	0.427406
HOTAIR	LAMC3	protein_coding	-0.146	0.00989639
HOTAIR	LMAN2	protein_coding	-0.339	8.29209e-10
HOTAIR	ZFP3	protein_coding	0.383	2.33891e-12
HOTAIR	CPNE6	protein_coding	-0.009	0.871779
HOTAIR	KLHL41	protein_coding	0.064	0.262613
HOTAIR	ALOX15	protein_coding	0.131	0.0207757
HOTAIR	SLC22A3	protein_coding	-0.251	7.17894e-06
HOTAIR	HIST1H1C	protein_coding	-0.285	3.18194e-07
HOTAIR	C20orf194	protein_coding	0.175	0.00196324
HOTAIR	SAMD3	protein_coding	0.251	7.24058e-06
HOTAIR	FANCD2OS	protein_coding	0.309	2.43425e-08
HOTAIR	MAP7D2	protein_coding	0.059	0.296692
HOTAIR	FCN1	protein_coding	0.034	0.551904
HOTAIR	KCNJ10	protein_coding	0.1	0.0766196
HOTAIR	ZNF436	protein_coding	0.301	5.8227e-08
HOTAIR	TLDC1	protein_coding	0.296	1.01391e-07
HOTAIR	GRIA4	protein_coding	0.234	2.92612e-05
HOTAIR	CLEC2B	protein_coding	0.187	0.000905816
HOTAIR	TSPAN33	protein_coding	-0.334	1.48503e-09
HOTAIR	RAB13	protein_coding	0.158	0.00520667
HOTAIR	MT-CYB	protein_coding	0.22	9.1561e-05
HOTAIR	DHX30	protein_coding	0.177	0.00169024
HOTAIR	HOXD1	protein_coding	0.166	0.00335852
HOTAIR	KIAA0232	protein_coding	-0.006	0.91454
HOTAIR	VWDE	protein_coding	0.092	0.106296
HOTAIR	KIF14	protein_coding	0.392	6.88743e-13
HOTAIR	HIP1R	protein_coding	0.161	0.00442668
HOTAIR	OR10G9	protein_coding	-0.027	0.633006
HOTAIR	NXF2	protein_coding	0.428	2.35789e-15
HOTAIR	PIK3R1	protein_coding	-0.122	0.0308975
HOTAIR	OTUD1	protein_coding	0.4	1.98824e-13
HOTAIR	METTL14	protein_coding	0.094	0.0981538
HOTAIR	GPN3	protein_coding	-0.131	0.0210022
HOTAIR	GHDC	protein_coding	-0.074	0.192366
HOTAIR	ZFR	protein_coding	0.308	2.87624e-08
HOTAIR	DPF2	protein_coding	0.428	2.65792e-15
HOTAIR	PTPRG	protein_coding	0.223	7.16759e-05
HOTAIR	CYS1	protein_coding	0.17	0.00259462
HOTAIR	IPO13	protein_coding	0.104	0.0672881
HOTAIR	HS6ST2	protein_coding	0.063	0.267246
HOTAIR	CCDC186	protein_coding	0.473	8.61727e-19
HOTAIR	PHF20L1	protein_coding	0.479	2.64171e-19
HOTAIR	EIF4A2	protein_coding	0.167	0.00307199
HOTAIR	CYP1A2	protein_coding	-0.223	6.86338e-05
HOTAIR	DUSP27	protein_coding	0.048	0.398934
HOTAIR	RPUSD4	protein_coding	0.127	0.0245564
HOTAIR	OTUD7A	protein_coding	0.17	0.00254224
HOTAIR	PAX2	protein_coding	0.124	0.0284076
HOTAIR	KIAA1549	protein_coding	0.294	1.28929e-07
HOTAIR	MPC2	protein_coding	-0.424	4.57457e-15
HOTAIR	GMDS	protein_coding	0.293	1.35195e-07
HOTAIR	ANKRD45	protein_coding	0.19	0.000767022
HOTAIR	C11orf86	protein_coding	0.259	3.42456e-06
HOTAIR	LRRC46	protein_coding	0.11	0.0528627
HOTAIR	ZAP70	protein_coding	0.192	0.000649057
HOTAIR	PRSS22	protein_coding	0.459	1.11163e-17
HOTAIR	NDEL1	protein_coding	0.242	1.51255e-05
HOTAIR	NXPH1	protein_coding	0.153	0.00690243
HOTAIR	RPS24	protein_coding	0.047	0.410494
HOTAIR	TUBA1A	protein_coding	0.299	6.93863e-08
HOTAIR	GATD1	protein_coding	0.102	0.0733062
HOTAIR	ABHD10	protein_coding	0.031	0.583162
HOTAIR	ARHGAP19	protein_coding	0.126	0.0263176
HOTAIR	OGG1	protein_coding	-0.056	0.32588
HOTAIR	PDZD4	protein_coding	0.025	0.658984
HOTAIR	BGN	protein_coding	0.143	0.0113257
HOTAIR	MRPS26	protein_coding	-0.115	0.0431618
HOTAIR	UBE2E1	protein_coding	0.284	3.39295e-07
HOTAIR	DNM1L	protein_coding	0.36	5.36664e-11
HOTAIR	S100A16	protein_coding	0.192	0.00067101
HOTAIR	ETNK2	protein_coding	-0.41	4.67518e-14
HOTAIR	CASZ1	protein_coding	0.402	1.56435e-13
HOTAIR	LIMD1	protein_coding	0.019	0.736855
HOTAIR	MYCBP	protein_coding	0.425	3.96443e-15
HOTAIR	ZFP37	protein_coding	0.157	0.00559971
HOTAIR	AMH	protein_coding	0.345	3.84049e-10
HOTAIR	SERPINA11	protein_coding	-0.453	3.71139e-17
HOTAIR	C4orf17	protein_coding	0.087	0.124299
HOTAIR	TFDP3	protein_coding	-0.104	0.0669711
HOTAIR	VAMP2	protein_coding	0.278	6.00471e-07
HOTAIR	ZBED3	protein_coding	0.067	0.235231
HOTAIR	XXYLT1	protein_coding	0.416	1.71938e-14
HOTAIR	KLRK1	protein_coding	0.245	1.21622e-05
HOTAIR	TMEM120A	protein_coding	-0.402	1.60558e-13
HOTAIR	DENR	protein_coding	0.296	9.55667e-08
HOTAIR	OR4Q3	protein_coding	0.075	0.188785
HOTAIR	BCAT2	protein_coding	0.048	0.395466
HOTAIR	NUP155	protein_coding	0.337	1.06195e-09
HOTAIR	ZNF618	protein_coding	0.275	8.3096e-07
HOTAIR	KRT6C	protein_coding	0.025	0.665437
HOTAIR	ETS2	protein_coding	0.14	0.0136077
HOTAIR	CNOT7	protein_coding	0.363	3.67e-11
HOTAIR	DGKZ	protein_coding	0.509	5.85177e-22
HOTAIR	ITGA2	protein_coding	0.359	6.59635e-11
HOTAIR	FXYD5	protein_coding	0.447	1.07823e-16
HOTAIR	BUB1B-PAK6	protein_coding	0.26	3.1508e-06
HOTAIR	GPR182	protein_coding	-0.137	0.0151435
HOTAIR	EIF2AK2	protein_coding	0.478	2.98628e-19
HOTAIR	FABP7	protein_coding	0.156	0.00565632
HOTAIR	LIMD2	protein_coding	0.128	0.0242479
HOTAIR	C16orf90	protein_coding	0.22	8.80095e-05
HOTAIR	ERICH3	protein_coding	0.029	0.612122
HOTAIR	CENPK	protein_coding	0.409	5.1581e-14
HOTAIR	TNFSF13	protein_coding	0.373	9.99997e-12
HOTAIR	SHPRH	protein_coding	0.329	2.60845e-09
HOTAIR	CDCA7	protein_coding	0.469	1.80966e-18
HOTAIR	AK3	protein_coding	0.024	0.673412
HOTAIR	AIFM1	protein_coding	-0.315	1.26833e-08
HOTAIR	OR4F4	protein_coding	0.06	0.29317
HOTAIR	ERH	protein_coding	0.24	1.755e-05
HOTAIR	IQCD	protein_coding	0.178	0.00157967
HOTAIR	TPST2	protein_coding	-0.342	5.45627e-10
HOTAIR	CASD1	protein_coding	0.103	0.0689757
HOTAIR	COPS6	protein_coding	-0.068	0.229034
HOTAIR	CTHRC1	protein_coding	0.297	8.92969e-08
HOTAIR	STAMBP	protein_coding	0.358	7.61325e-11
HOTAIR	FZD2	protein_coding	0.465	4.12529e-18
HOTAIR	UGT1A9	protein_coding	-0.365	2.88998e-11
HOTAIR	ECE2	protein_coding	0.01	0.864225
HOTAIR	DRG1	protein_coding	-0.032	0.574418
HOTAIR	CNNM2	protein_coding	0.349	2.24754e-10
HOTAIR	ASPH	protein_coding	0.125	0.0277125
HOTAIR	GOLPH3	protein_coding	0.097	0.086702
HOTAIR	IL32	protein_coding	-0.099	0.0812475
HOTAIR	TERB2	protein_coding	-0.153	0.00685107
HOTAIR	RAD54L	protein_coding	0.404	1.09626e-13
HOTAIR	DROSHA	protein_coding	0.345	3.98859e-10
HOTAIR	SETD1B	protein_coding	0.36	5.73003e-11
HOTAIR	MFAP3	protein_coding	0.254	5.62482e-06
HOTAIR	TAGAP	protein_coding	0.296	9.60611e-08
HOTAIR	UNC5A	protein_coding	0.108	0.056247
HOTAIR	TVP23C-CDRT4	protein_coding	0.243	1.42382e-05
HOTAIR	SRSF5	protein_coding	-0.019	0.731945
HOTAIR	AHSG	protein_coding	-0.46	1.04672e-17
HOTAIR	C17orf50	protein_coding	0.272	1.09964e-06
HOTAIR	CLDN18	protein_coding	0.405	9.7979e-14
HOTAIR	SEH1L	protein_coding	0.334	1.3941e-09
HOTAIR	COX7B2	protein_coding	-0.068	0.229958
HOTAIR	LAIR1	protein_coding	0.251	7.06847e-06
HOTAIR	COPS9	protein_coding	0.038	0.506633
HOTAIR	OR7G1	protein_coding	0.133	0.0189067
HOTAIR	EEA1	protein_coding	0.349	2.15623e-10
HOTAIR	ARPC3	protein_coding	0.239	2.03768e-05
HOTAIR	HCFC1	protein_coding	0.419	1.00196e-14
HOTAIR	EGR4	protein_coding	0.384	2.04741e-12
HOTAIR	B3GALNT1	protein_coding	0.353	1.46956e-10
HOTAIR	TLE6	protein_coding	-0.05	0.377843
HOTAIR	PRNP	protein_coding	0.222	7.40393e-05
HOTAIR	CCR5	protein_coding	0.253	5.9098e-06
HOTAIR	ESRP1	protein_coding	0.447	9.10475e-17
HOTAIR	KCTD21	protein_coding	-0.374	8.37897e-12
HOTAIR	RUBCN	protein_coding	0.394	5.14275e-13
HOTAIR	PCDHA9	protein_coding	0.227	5.07439e-05
HOTAIR	PTOV1	protein_coding	-0.026	0.648238
HOTAIR	RNF217	protein_coding	-0.127	0.0251794
HOTAIR	TLE2	protein_coding	0.129	0.0225398
HOTAIR	DEFB125	protein_coding	0.106	0.0614435
HOTAIR	KLK3	protein_coding	-0.077	0.174408
HOTAIR	SPTBN5	protein_coding	0.28	5.12313e-07
HOTAIR	KLF13	protein_coding	0.317	1.02312e-08
HOTAIR	DGKI	protein_coding	0.152	0.00725433
HOTAIR	SLC35E2A	protein_coding	0.47	1.36729e-18
HOTAIR	HAVCR2	protein_coding	0.203	0.000310368
HOTAIR	ZMYND8	protein_coding	0.483	1.10344e-19
HOTAIR	COPB1	protein_coding	0.214	0.000143443
HOTAIR	TRIM40	protein_coding	0.219	9.54435e-05
HOTAIR	BTG1	protein_coding	-0.08	0.157401
HOTAIR	USP53	protein_coding	0.381	3.06575e-12
HOTAIR	TMEM140	protein_coding	-0.372	1.11671e-11
HOTAIR	HLA-F	protein_coding	0.154	0.00642268
HOTAIR	MPZL3	protein_coding	0.169	0.00278287
HOTAIR	ELL	protein_coding	0.192	0.000663701
HOTAIR	SCN3B	protein_coding	0.223	7.2676e-05
HOTAIR	RAD23A	protein_coding	0.118	0.0366155
HOTAIR	SH2D4B	protein_coding	0.172	0.00223922
HOTAIR	APLP2	protein_coding	-0.042	0.455733
HOTAIR	SKOR2	protein_coding	0.153	0.0066262
HOTAIR	ITGB6	protein_coding	0.394	5.32725e-13
HOTAIR	HNF4A	protein_coding	-0.069	0.223798
HOTAIR	GANAB	protein_coding	0.116	0.0412439
HOTAIR	FEM1B	protein_coding	0.209	0.000195341
HOTAIR	RTN4	protein_coding	-0.018	0.749218
HOTAIR	NBPF10	protein_coding	0.03	0.599337
HOTAIR	CPSF3	protein_coding	0.274	8.76828e-07
HOTAIR	HIST1H2BK	protein_coding	-0.075	0.188709
HOTAIR	PFDN6	protein_coding	-0.192	0.000636168
HOTAIR	RAPGEFL1	protein_coding	0.318	8.9108e-09
HOTAIR	TTC16	protein_coding	0.221	8.36564e-05
HOTAIR	ZFYVE16	protein_coding	0.251	7.39076e-06
HOTAIR	CREG1	protein_coding	-0.118	0.0371813
HOTAIR	MITD1	protein_coding	0.295	1.16405e-07
HOTAIR	ANHX	protein_coding	0.12	0.034097
HOTAIR	CNBD2	protein_coding	0.182	0.00126039
HOTAIR	OR10A5	protein_coding	0.276	7.30384e-07
HOTAIR	YBX2	protein_coding	0.385	1.8825e-12
HOTAIR	YJU2	protein_coding	-0.078	0.168619
HOTAIR	SNX29	protein_coding	0.227	5.10508e-05
HOTAIR	USPL1	protein_coding	0.41	4.58824e-14
HOTAIR	CHRNA1	protein_coding	0.25	7.56834e-06
HOTAIR	ANKRD16	protein_coding	0.212	0.000165153
HOTAIR	TGM4	protein_coding	-0.026	0.641404
HOTAIR	SERINC1	protein_coding	-0.055	0.334884
HOTAIR	ADA	protein_coding	0.184	0.00106897
HOTAIR	PLXDC1	protein_coding	0.317	9.98449e-09
HOTAIR	PPIP5K1	protein_coding	0.357	7.87098e-11
HOTAIR	CMYA5	protein_coding	-0.099	0.0813777
HOTAIR	MAPKAP1	protein_coding	0.148	0.00871125
HOTAIR	CNTN3	protein_coding	-0.147	0.00919754
HOTAIR	SRSF2	protein_coding	0.367	2.16399e-11
HOTAIR	TRPC4	protein_coding	0.099	0.0805372
HOTAIR	OPRPN	protein_coding	-0.171	0.00241332
HOTAIR	TXN2	protein_coding	-0.237	2.40351e-05
HOTAIR	ADAD1	protein_coding	0.13	0.0213488
HOTAIR	TP53AIP1	protein_coding	0.065	0.253528
HOTAIR	SYT15	protein_coding	0.046	0.416796
HOTAIR	EXOSC2	protein_coding	0.288	2.23581e-07
HOTAIR	CENPF	protein_coding	0.419	1.05182e-14
HOTAIR	FKBP1A	protein_coding	0.452	4.07998e-17
HOTAIR	PSMD7	protein_coding	0.292	1.54412e-07
HOTAIR	KRT82	protein_coding	0.034	0.555424
HOTAIR	ZCCHC9	protein_coding	-0.139	0.0141599
HOTAIR	SUPV3L1	protein_coding	0.069	0.221375
HOTAIR	ROR1	protein_coding	0.313	1.63673e-08
HOTAIR	LRSAM1	protein_coding	0.187	0.000921607
HOTAIR	RRM2B	protein_coding	0.116	0.0401924
HOTAIR	KCNJ2	protein_coding	0.221	8.22918e-05
HOTAIR	RTL3	protein_coding	0.085	0.131902
HOTAIR	MOK	protein_coding	0.543	2.50587e-25
HOTAIR	TUBB8P12	protein_coding	0.279	5.26868e-07
HOTAIR	SLTM	protein_coding	0.417	1.44777e-14
HOTAIR	MOB3B	protein_coding	0.347	3.02591e-10
HOTAIR	XYLT2	protein_coding	0.049	0.39152
HOTAIR	PYGL	protein_coding	-0.436	6.92789e-16
HOTAIR	LIMS3	protein_coding	0.21	0.000185934
HOTAIR	ZNF174	protein_coding	0.16	0.0046504
HOTAIR	ANAPC13	protein_coding	0.295	1.14868e-07
HOTAIR	IPO5	protein_coding	0.24	1.79968e-05
HOTAIR	MRPL4	protein_coding	0.148	0.00891779
HOTAIR	ZNF547	protein_coding	0.221	8.22284e-05
HOTAIR	NPIPA3	protein_coding	0.191	0.000674085
HOTAIR	BIVM-ERCC5	protein_coding	0.063	0.268954
HOTAIR	WDR61	protein_coding	-0.013	0.816778
HOTAIR	AP2S1	protein_coding	-0.024	0.666955
HOTAIR	LCE6A	protein_coding	0.054	0.337916
HOTAIR	CAVIN1	protein_coding	0.137	0.0153376
HOTAIR	PCP2	protein_coding	0.098	0.0853134
HOTAIR	SLC13A1	protein_coding	0.011	0.850828
HOTAIR	ENY2	protein_coding	-0.077	0.174242
HOTAIR	SAMD15	protein_coding	0.392	7.0707e-13
HOTAIR	HSFX2	protein_coding	0.274	8.60921e-07
HOTAIR	ENSA	protein_coding	-0.067	0.238674
HOTAIR	INHBB	protein_coding	-0.284	3.31875e-07
HOTAIR	TRMT61B	protein_coding	0.199	0.00039494
HOTAIR	KLRB1	protein_coding	0.014	0.800879
HOTAIR	FREM2	protein_coding	0.153	0.00674979
HOTAIR	CCL18	protein_coding	0.273	9.53944e-07
HOTAIR	TMEM97	protein_coding	-0.118	0.0366263
HOTAIR	G2E3	protein_coding	0.406	8.47199e-14
HOTAIR	LIG3	protein_coding	0.18	0.0013996
HOTAIR	ADH4	protein_coding	-0.334	1.48029e-09
HOTAIR	SCGB3A2	protein_coding	0.081	0.155818
HOTAIR	OR10R2	protein_coding	0.072	0.201598
HOTAIR	SCN3A	protein_coding	0.33	2.25791e-09
HOTAIR	SLA	protein_coding	0.175	0.0019533
HOTAIR	TRIM63	protein_coding	0.031	0.584301
HOTAIR	PI4KB	protein_coding	0.158	0.00528458
HOTAIR	GPATCH2L	protein_coding	0.35	2.14836e-10
HOTAIR	AS3MT	protein_coding	-0.339	7.79874e-10
HOTAIR	MKRN3	protein_coding	0.12	0.0347354
HOTAIR	ANAPC15	protein_coding	-0.047	0.412082
HOTAIR	RECK	protein_coding	0.046	0.420255
HOTAIR	SLF2	protein_coding	0.235	2.69769e-05
HOTAIR	DBR1	protein_coding	0.417	1.50916e-14
HOTAIR	MAP3K12	protein_coding	0.371	1.23296e-11
HOTAIR	CCDC9	protein_coding	0.077	0.172658
HOTAIR	EGFL6	protein_coding	0.348	2.55948e-10
HOTAIR	HIVEP1	protein_coding	0.294	1.16567e-07
HOTAIR	SLC13A2	protein_coding	0.008	0.890563
HOTAIR	OR3A1	protein_coding	0.303	4.7025e-08
HOTAIR	COIL	protein_coding	0.116	0.0397443
HOTAIR	HRASLS	protein_coding	0.228	4.68609e-05
HOTAIR	AMELY	protein_coding	-0.039	0.495583
HOTAIR	TMEM250	protein_coding	0.227	5.35026e-05
HOTAIR	ZSWIM2	protein_coding	0.165	0.00339731
HOTAIR	TSPAN18	protein_coding	0.23	3.96779e-05
HOTAIR	DYNAP	protein_coding	0.022	0.701355
HOTAIR	ARL9	protein_coding	0.406	8.21715e-14
HOTAIR	CCDC196	protein_coding	-0.098	0.0851871
HOTAIR	GPR179	protein_coding	0.234	3.04103e-05
HOTAIR	NKAP	protein_coding	-0.037	0.520256
HOTAIR	BTD	protein_coding	-0.389	1.07269e-12
HOTAIR	ING2	protein_coding	0.305	3.93958e-08
HOTAIR	NEUROG3	protein_coding	0.27	1.34854e-06
HOTAIR	ZBTB14	protein_coding	0.2	0.000367795
HOTAIR	CHRDL2	protein_coding	0.162	0.00405231
HOTAIR	GABRQ	protein_coding	0.093	0.100491
HOTAIR	GADD45G	protein_coding	-0.406	7.7804e-14
HOTAIR	KRTAP10-8	protein_coding	0.119	0.0356011
HOTAIR	GTF2E1	protein_coding	0.225	6.1544e-05
HOTAIR	NEUROD4	protein_coding	0.167	0.00311411
HOTAIR	HES5	protein_coding	0.202	0.000330396
HOTAIR	RASGRP4	protein_coding	0.274	9.29324e-07
HOTAIR	MEMO1	protein_coding	0.471	1.22673e-18
HOTAIR	CYBRD1	protein_coding	0.223	7.03161e-05
HOTAIR	UGT2B15	protein_coding	-0.384	2.15104e-12
HOTAIR	SIGMAR1	protein_coding	-0.105	0.0642645
HOTAIR	USP40	protein_coding	0.009	0.875237
HOTAIR	SEMA7A	protein_coding	0.12	0.0342634
HOTAIR	BLK	protein_coding	0.1	0.0785917
HOTAIR	TRIM5	protein_coding	0.173	0.00222156
HOTAIR	C5orf51	protein_coding	0.299	7.58837e-08
HOTAIR	STIP1	protein_coding	0.215	0.000127416
HOTAIR	LAMP1	protein_coding	-0.135	0.016919
HOTAIR	TTBK1	protein_coding	-0.087	0.126021
HOTAIR	EEF1A2	protein_coding	-0.139	0.0137144
HOTAIR	SNX32	protein_coding	0.272	1.07132e-06
HOTAIR	NXPE2	protein_coding	0.118	0.0379081
HOTAIR	ZNF253	protein_coding	0.308	2.83374e-08
HOTAIR	CCDC50	protein_coding	0.009	0.880895
HOTAIR	FAM98C	protein_coding	0.121	0.0325209
HOTAIR	ANGEL1	protein_coding	0.274	8.66673e-07
HOTAIR	CCDC157	protein_coding	0.251	7.10165e-06
HOTAIR	CRIP1	protein_coding	0.404	1.19869e-13
HOTAIR	CELA1	protein_coding	0.218	0.000103579
HOTAIR	FSIP1	protein_coding	0.102	0.0729873
HOTAIR	APOC2	protein_coding	-0.452	4.00189e-17
HOTAIR	UBE2D1	protein_coding	0.444	1.6623e-16
HOTAIR	POLR2A	protein_coding	0.367	2.1377e-11
HOTAIR	SAR1A	protein_coding	-0.092	0.106443
HOTAIR	ANKS1B	protein_coding	-0.066	0.243067
HOTAIR	CEP295NL	protein_coding	0.435	7.30033e-16
HOTAIR	ARL6IP4	protein_coding	0.146	0.00990026
HOTAIR	ZNRD1	protein_coding	0.11	0.0512163
HOTAIR	SSX2IP	protein_coding	0.175	0.00193838
HOTAIR	KMT2B	protein_coding	0.287	2.39071e-07
HOTAIR	TBC1D32	protein_coding	0.466	3.40733e-18
HOTAIR	CMC1	protein_coding	-0.152	0.00725557
HOTAIR	MAMDC4	protein_coding	-0.024	0.674072
HOTAIR	INS	protein_coding	0.003	0.960457
HOTAIR	SLC35G3	protein_coding	0.191	0.000689752
HOTAIR	ADCY7	protein_coding	0.374	8.43898e-12
HOTAIR	PCOLCE	protein_coding	-0.02	0.719029
HOTAIR	PIGB	protein_coding	0.258	3.8002e-06
HOTAIR	CD200R1	protein_coding	0.282	4.28362e-07
HOTAIR	PPIB	protein_coding	-0.31	2.24039e-08
HOTAIR	SLX4IP	protein_coding	0.45	6.35383e-17
HOTAIR	C17orf75	protein_coding	0.1	0.0778247
HOTAIR	CHRM1	protein_coding	0.02	0.731238
HOTAIR	ZFHX4	protein_coding	0.035	0.541155
HOTAIR	CNIH1	protein_coding	-0.011	0.841579
HOTAIR	CBLN4	protein_coding	-0.104	0.0660798
HOTAIR	TMEM242	protein_coding	0.117	0.0392177
HOTAIR	XRN1	protein_coding	0.318	9.54589e-09
HOTAIR	NIPSNAP1	protein_coding	-0.427	2.93051e-15
HOTAIR	SLC20A2	protein_coding	0.041	0.470146
HOTAIR	NEUROD2	protein_coding	0.221	8.39527e-05
HOTAIR	PAG1	protein_coding	0.255	5.10026e-06
HOTAIR	BORA	protein_coding	0.467	2.40319e-18
HOTAIR	BARD1	protein_coding	0.455	2.53522e-17
HOTAIR	SIRPB1	protein_coding	0.225	6.28237e-05
HOTAIR	ARHGAP8	protein_coding	0.568	4.35428e-28
HOTAIR	COG4	protein_coding	0.124	0.0288995
HOTAIR	PHOSPHO1	protein_coding	0.282	4.04465e-07
HOTAIR	B4GALT5	protein_coding	0.416	1.7906e-14
HOTAIR	MAP3K7CL	protein_coding	-0.006	0.914416
HOTAIR	MNDA	protein_coding	0.318	9.73486e-09
HOTAIR	VSTM2A	protein_coding	-0.006	0.9131
HOTAIR	PCDHB8	protein_coding	0.294	1.2285e-07
HOTAIR	SOWAHB	protein_coding	-0.133	0.0185687
HOTAIR	KIAA1210	protein_coding	0.055	0.333524
HOTAIR	ZSCAN18	protein_coding	-0.129	0.0223301
HOTAIR	TAAR8	protein_coding	0.038	0.502549
HOTAIR	NCAPG	protein_coding	0.332	1.88819e-09
HOTAIR	SULT1A4	protein_coding	0.066	0.247147
HOTAIR	ATAD3B	protein_coding	0.334	1.44417e-09
HOTAIR	PTK6	protein_coding	0.378	5.21795e-12
HOTAIR	CMTM8	protein_coding	-0.072	0.202377
HOTAIR	ASNA1	protein_coding	-0.005	0.932479
HOTAIR	PGRMC2	protein_coding	-0.167	0.00310096
HOTAIR	KCNC3	protein_coding	0.14	0.0130769
HOTAIR	LYPD1	protein_coding	-0.081	0.154132
HOTAIR	FAM13C	protein_coding	0.038	0.507333
HOTAIR	DDX5	protein_coding	0.144	0.0110623
HOTAIR	PADI1	protein_coding	0.041	0.469589
HOTAIR	CST7	protein_coding	0.271	1.19535e-06
HOTAIR	VPS8	protein_coding	0.356	9.94504e-11
HOTAIR	DGKH	protein_coding	0.392	7.11668e-13
HOTAIR	PCDHB11	protein_coding	0.275	7.86698e-07
HOTAIR	DNAJA1	protein_coding	-0.074	0.193759
HOTAIR	FBLN1	protein_coding	0.134	0.0179274
HOTAIR	ACTRT1	protein_coding	0.04	0.485394
HOTAIR	NBPF26	protein_coding	0.385	1.76388e-12
HOTAIR	RPAP3	protein_coding	0.388	1.21801e-12
HOTAIR	MMP27	protein_coding	0.093	0.100734
HOTAIR	SIT1	protein_coding	0.236	2.47031e-05
HOTAIR	CHAF1B	protein_coding	0.297	9.2214e-08
HOTAIR	TSPOAP1	protein_coding	0.094	0.0973084
HOTAIR	ELMO1	protein_coding	-0.121	0.0321917
HOTAIR	LRRC71	protein_coding	0.302	5.06815e-08
HOTAIR	HNRNPCL3	protein_coding	0.17	0.0025937
HOTAIR	SMIM27	protein_coding	-0.195	0.000526564
HOTAIR	LY6G6E	protein_coding	0.113	0.0469952
HOTAIR	ACY1	protein_coding	-0.227	5.03044e-05
HOTAIR	ZNF653	protein_coding	0.236	2.60713e-05
HOTAIR	ZSCAN31	protein_coding	-0.064	0.258824
HOTAIR	YWHAB	protein_coding	0.528	7.78443e-24
HOTAIR	NPEPL1	protein_coding	0.187	0.000892892
HOTAIR	KIF21A	protein_coding	0.198	0.000449041
HOTAIR	CHRM2	protein_coding	0.108	0.0566427
HOTAIR	SNX25	protein_coding	0.101	0.0749579
HOTAIR	GBP7	protein_coding	-0.347	2.77258e-10
HOTAIR	GPR26	protein_coding	0.223	7.17923e-05
HOTAIR	ZNF566	protein_coding	0.391	7.21014e-13
HOTAIR	ATP6V1F	protein_coding	0.094	0.0977234
HOTAIR	MS4A2	protein_coding	0.316	1.12255e-08
HOTAIR	ARHGAP24	protein_coding	0.276	7.35498e-07
HOTAIR	CD63	protein_coding	-0.085	0.132495
HOTAIR	MOGS	protein_coding	-0.071	0.211965
HOTAIR	TRAIP	protein_coding	0.267	1.68468e-06
HOTAIR	BTNL8	protein_coding	0.196	0.000501077
HOTAIR	SEC14L3	protein_coding	-0.162	0.00403901
HOTAIR	TBC1D25	protein_coding	0.194	0.000557364
HOTAIR	NCK2	protein_coding	0.408	6.00023e-14
HOTAIR	ZNF701	protein_coding	0.457	1.57457e-17
HOTAIR	XIRP1	protein_coding	0.106	0.0611991
HOTAIR	MTMR1	protein_coding	0.222	7.79437e-05
HOTAIR	LAMB4	protein_coding	0.011	0.841781
HOTAIR	RPL28	protein_coding	0.376	6.32435e-12
HOTAIR	SKAP1	protein_coding	0.209	0.000205156
HOTAIR	ZFP14	protein_coding	0.23	4.10151e-05
HOTAIR	FKTN	protein_coding	0.389	9.90807e-13
HOTAIR	CNGB1	protein_coding	0.085	0.131944
HOTAIR	KDELR3	protein_coding	0.328	2.81867e-09
HOTAIR	C10orf95	protein_coding	0.488	4.79815e-20
HOTAIR	FOSL2	protein_coding	0.43	1.6732e-15
HOTAIR	ANGEL2	protein_coding	0.2	0.000377994
HOTAIR	SPANXN5	protein_coding	0.139	0.0141771
HOTAIR	ERICH4	protein_coding	0.111	0.0491574
HOTAIR	SERPINA1	protein_coding	-0.348	2.54344e-10
HOTAIR	HBZ	protein_coding	0.125	0.0267996
HOTAIR	CCT8	protein_coding	0.138	0.0149436
HOTAIR	LY6L	protein_coding	0.125	0.0273367
HOTAIR	GFI1	protein_coding	0.187	0.000874543
HOTAIR	WBP2NL	protein_coding	0.23	4.14298e-05
HOTAIR	XAGE2	protein_coding	0.136	0.0162038
HOTAIR	CLDN12	protein_coding	0.013	0.81318
HOTAIR	PRR29	protein_coding	0.168	0.00297364
HOTAIR	PTPRB	protein_coding	0.215	0.000129846
HOTAIR	SLC17A2	protein_coding	-0.421	8.08769e-15
HOTAIR	NIFK	protein_coding	0.349	2.31474e-10
HOTAIR	GPRC6A	protein_coding	0.039	0.490968
HOTAIR	S100Z	protein_coding	0.146	0.0099309
HOTAIR	MOSMO	protein_coding	0.146	0.00966277
HOTAIR	HINT1	protein_coding	-0.421	8.19372e-15
HOTAIR	BMP6	protein_coding	0.063	0.269554
HOTAIR	DDIAS	protein_coding	0.439	3.96342e-16
HOTAIR	TGIF2-RAB5IF	protein_coding	0.091	0.110312
HOTAIR	KLHL11	protein_coding	0.429	2.10462e-15
HOTAIR	BMPER	protein_coding	0.073	0.198955
HOTAIR	CLN5	protein_coding	-0.028	0.624375
HOTAIR	ANKRD13A	protein_coding	0.269	1.4245e-06
HOTAIR	KCNIP3	protein_coding	0.119	0.0359805
HOTAIR	GLI2	protein_coding	0.181	0.00132509
HOTAIR	CLIP4	protein_coding	0.054	0.344485
HOTAIR	NSUN7	protein_coding	0.241	1.74232e-05
HOTAIR	TMPRSS11B	protein_coding	0.027	0.629364
HOTAIR	CXorf56	protein_coding	0.113	0.0452952
HOTAIR	ICOSLG	protein_coding	0.191	0.000680019
HOTAIR	TICAM1	protein_coding	0.238	2.07308e-05
HOTAIR	GOLGA1	protein_coding	0.263	2.5001e-06
HOTAIR	HFM1	protein_coding	0.154	0.0064714
HOTAIR	NMS	protein_coding	0.044	0.442103
HOTAIR	RPL37	protein_coding	0.052	0.357204
HOTAIR	MTRNR2L7	protein_coding	0.226	5.42867e-05
HOTAIR	RPS6KA5	protein_coding	0.348	2.44627e-10
HOTAIR	CLIC4	protein_coding	0.233	3.20333e-05
HOTAIR	CTSB	protein_coding	0.038	0.50813
HOTAIR	TMEM14A	protein_coding	-0.259	3.59789e-06
HOTAIR	BCAR1	protein_coding	0.381	3.25497e-12
HOTAIR	DDX23	protein_coding	0.27	1.34349e-06
HOTAIR	FRAT2	protein_coding	0.218	0.000103757
HOTAIR	IFT27	protein_coding	-0.191	0.000682328
HOTAIR	TMTC4	protein_coding	0.227	5.30317e-05
HOTAIR	CYP2C8	protein_coding	-0.4	2.09037e-13
HOTAIR	STARD9	protein_coding	0.202	0.000319923
HOTAIR	ADPRH	protein_coding	0.195	0.000533511
HOTAIR	PP2D1	protein_coding	0.377	5.6907e-12
HOTAIR	SMIM5	protein_coding	0.381	3.3854e-12
HOTAIR	HNRNPA1P48	protein_coding	0.53	5.20825e-24
HOTAIR	ADGRL4	protein_coding	0.28	5.14799e-07
HOTAIR	SORCS3	protein_coding	-0.021	0.715973
HOTAIR	EMD	protein_coding	0.033	0.56509
HOTAIR	CPED1	protein_coding	0.083	0.145719
HOTAIR	ANKRD66	protein_coding	-0.024	0.669266
HOTAIR	KRTAP20-4	protein_coding	0.004	0.949958
HOTAIR	MAGEH1	protein_coding	-0.088	0.120345
HOTAIR	C2orf88	protein_coding	0.269	1.36434e-06
HOTAIR	BLMH	protein_coding	0.106	0.0605669
HOTAIR	CCDC82	protein_coding	0.391	8.12927e-13
HOTAIR	SLC12A3	protein_coding	0.133	0.0190349
HOTAIR	CYP51A1	protein_coding	-0.054	0.344125
HOTAIR	AARSD1	protein_coding	0.052	0.362524
HOTAIR	FNDC10	protein_coding	0.282	4.16745e-07
HOTAIR	ZNF579	protein_coding	0.419	1.10495e-14
HOTAIR	L1CAM	protein_coding	0.375	7.80405e-12
HOTAIR	FAM186A	protein_coding	0.206	0.000240338
HOTAIR	ZBTB12	protein_coding	0.311	2.00334e-08
HOTAIR	CCDC159	protein_coding	-0.267	1.64614e-06
HOTAIR	S100B	protein_coding	0.229	4.43743e-05
HOTAIR	HCST	protein_coding	0.12	0.0334443
HOTAIR	HDAC8	protein_coding	0.158	0.00527097
HOTAIR	GATM	protein_coding	-0.397	3.25712e-13
HOTAIR	RTP5	protein_coding	0.126	0.0257085
HOTAIR	HOXA10	protein_coding	0.413	2.66247e-14
HOTAIR	DUSP1	protein_coding	-0.128	0.0236942
HOTAIR	ALDH3B1	protein_coding	0.384	2.01404e-12
HOTAIR	TWNK	protein_coding	0.237	2.39859e-05
HOTAIR	TDRD10	protein_coding	-0.198	0.000428014
HOTAIR	ZDHHC21	protein_coding	0.391	7.31232e-13
HOTAIR	PDC	protein_coding	0.337	1.06623e-09
HOTAIR	CLINT1	protein_coding	0.305	4.06465e-08
HOTAIR	SLC16A1	protein_coding	-0.016	0.779001
HOTAIR	ZBTB39	protein_coding	0.417	1.45284e-14
HOTAIR	OR10A7	protein_coding	0.116	0.0407935
HOTAIR	GALNT15	protein_coding	-0.012	0.83337
HOTAIR	JAKMIP1	protein_coding	0.179	0.00145591
HOTAIR	HOXC11	protein_coding	0.863	6.09393e-94
HOTAIR	OR10A4	protein_coding	0.304	4.20003e-08
HOTAIR	TRMT1	protein_coding	-0.046	0.420006
HOTAIR	SERTAD2	protein_coding	0.14	0.0131278
HOTAIR	WDR53	protein_coding	0.108	0.0570097
HOTAIR	AGFG1	protein_coding	0.315	1.24737e-08
HOTAIR	MRPL52	protein_coding	-0.123	0.0296879
HOTAIR	ZNF467	protein_coding	-0.041	0.467937
HOTAIR	TRIM62	protein_coding	0.416	1.85592e-14
HOTAIR	CD160	protein_coding	0.237	2.40716e-05
HOTAIR	ACACB	protein_coding	-0.249	8.52702e-06
HOTAIR	BSN	protein_coding	-0.086	0.129747
HOTAIR	EEF1D	protein_coding	-0.139	0.0142661
HOTAIR	TMEM230	protein_coding	0.104	0.0662734
HOTAIR	ZNF286B	protein_coding	0.455	2.20822e-17
HOTAIR	SLC7A6OS	protein_coding	0.34	6.89921e-10
HOTAIR	MAN1B1	protein_coding	-0.117	0.0394635
HOTAIR	ZMYND19	protein_coding	0.154	0.00653423
HOTAIR	C10orf113	protein_coding	0.193	0.000620102
HOTAIR	ALG13	protein_coding	0.226	5.53641e-05
HOTAIR	CAMK1D	protein_coding	-0.056	0.326021
HOTAIR	WDR12	protein_coding	0.234	2.95765e-05
HOTAIR	RAB4B-EGLN2	protein_coding	0.233	3.12814e-05
HOTAIR	PTPN4	protein_coding	0.394	5.32434e-13
HOTAIR	PMM2	protein_coding	0.385	1.7524e-12
HOTAIR	UBE4B	protein_coding	0.324	4.52436e-09
HOTAIR	ANG	protein_coding	-0.406	8.19956e-14
HOTAIR	UBL4B	protein_coding	0.017	0.767059
HOTAIR	ICOS	protein_coding	0.3	6.7627e-08
HOTAIR	JADE1	protein_coding	0.279	5.51625e-07
HOTAIR	P2RX2	protein_coding	0.032	0.571992
HOTAIR	FAM174B	protein_coding	0.175	0.00196351
HOTAIR	PSMA1	protein_coding	0.277	6.74399e-07
HOTAIR	USP2	protein_coding	-0.114	0.044496
HOTAIR	KIR2DL3	protein_coding	0.222	7.7868e-05
HOTAIR	PGPEP1L	protein_coding	0.113	0.04637
HOTAIR	CHTF8	protein_coding	0.208	0.000211618
HOTAIR	PLAC8L1	protein_coding	0.189	0.000807392
HOTAIR	HIST1H3I	protein_coding	0.47	1.49105e-18
HOTAIR	KRTAP4-8	protein_coding	0.153	0.00670343
HOTAIR	CHST9	protein_coding	-0.227	5.28284e-05
HOTAIR	KY	protein_coding	0.193	0.000618631
HOTAIR	MAGEB4	protein_coding	0.095	0.0940179
HOTAIR	HAUS4	protein_coding	-0.123	0.0297232
HOTAIR	SMIM30	protein_coding	0.339	7.51556e-10
HOTAIR	VPS36	protein_coding	0.409	4.94302e-14
HOTAIR	GSC	protein_coding	0.193	0.000606578
HOTAIR	ZC3H3	protein_coding	0.33	2.32011e-09
HOTAIR	PRC1	protein_coding	0.37	1.4339e-11
HOTAIR	BMP8B	protein_coding	0.325	4.38709e-09
HOTAIR	PRRC2A	protein_coding	0.393	5.74282e-13
HOTAIR	TELO2	protein_coding	0.11	0.0529385
HOTAIR	RBAK	protein_coding	0.348	2.62354e-10
HOTAIR	SERPINF2	protein_coding	-0.49	2.8244e-20
HOTAIR	ST3GAL6	protein_coding	-0.285	2.9977e-07
HOTAIR	SSTR2	protein_coding	-0.049	0.390988
HOTAIR	TSGA10	protein_coding	0.352	1.54102e-10
HOTAIR	LMOD3	protein_coding	0.131	0.0204421
HOTAIR	MB21D2	protein_coding	0.41	4.58734e-14
HOTAIR	GK3P	protein_coding	0.237	2.32633e-05
HOTAIR	DGAT1	protein_coding	0.129	0.0227418
HOTAIR	LTF	protein_coding	0.21	0.000181289
HOTAIR	ENC1	protein_coding	0.411	3.73941e-14
HOTAIR	SH2D2A	protein_coding	0.447	9.80831e-17
HOTAIR	SMARCA4	protein_coding	0.351	1.74961e-10
HOTAIR	PROCR	protein_coding	0.43	1.77237e-15
HOTAIR	PLEKHF1	protein_coding	0.06	0.292388
HOTAIR	CLUH	protein_coding	-0.064	0.260537
HOTAIR	EIF5A	protein_coding	0.274	9.31445e-07
HOTAIR	ERGIC2	protein_coding	0.22	9.04731e-05
HOTAIR	KRTAP10-10	protein_coding	0.107	0.0592677
HOTAIR	DCAF12	protein_coding	0.335	1.30545e-09
HOTAIR	ERP29	protein_coding	-0.278	6.31355e-07
HOTAIR	PDE6B	protein_coding	0.132	0.0198705
HOTAIR	FBXW10	protein_coding	-0.068	0.233999
HOTAIR	PRRG4	protein_coding	0.21	0.000190701
HOTAIR	ATP5S	protein_coding	0.328	2.78507e-09
HOTAIR	MRPL22	protein_coding	0.008	0.882137
HOTAIR	OR2A2	protein_coding	0.083	0.142447
HOTAIR	ADCY3	protein_coding	0.416	1.82817e-14
HOTAIR	RAP2A	protein_coding	0.068	0.22977
HOTAIR	MPDU1	protein_coding	-0.185	0.00105313
HOTAIR	WNT11	protein_coding	0.083	0.144826
HOTAIR	ARSK	protein_coding	0.039	0.489212
HOTAIR	SLC25A6	protein_coding	0.23	4.0527e-05
HOTAIR	ERMAP	protein_coding	-0.013	0.82222
HOTAIR	IFITM5	protein_coding	0.132	0.0195032
HOTAIR	ADAT2	protein_coding	0.433	1.11329e-15
HOTAIR	TIPRL	protein_coding	0.09	0.11248
HOTAIR	NAGPA	protein_coding	-0.011	0.839837
HOTAIR	ATP8A1	protein_coding	0.324	4.58593e-09
HOTAIR	ADGRA1	protein_coding	0.153	0.00677821
HOTAIR	ZNF609	protein_coding	0.333	1.59097e-09
HOTAIR	MFSD2B	protein_coding	0.081	0.152446
HOTAIR	BPHL	protein_coding	-0.412	3.4639e-14
HOTAIR	RBP5	protein_coding	-0.406	7.7536e-14
HOTAIR	C11orf95	protein_coding	0.21	0.000182546
HOTAIR	PPHLN1	protein_coding	0.388	1.26417e-12
HOTAIR	CAT	protein_coding	-0.378	4.67841e-12
HOTAIR	CALML3	protein_coding	0.02	0.725003
HOTAIR	GOLGA8A	protein_coding	0.388	1.17685e-12
HOTAIR	GEMIN4	protein_coding	0.343	4.93156e-10
HOTAIR	MT-ND2	protein_coding	0.224	6.37508e-05
HOTAIR	CT62	protein_coding	0.072	0.201786
HOTAIR	LRRIQ3	protein_coding	0.146	0.00995633
HOTAIR	EXOC7	protein_coding	0.186	0.000950676
HOTAIR	TMBIM1	protein_coding	0.153	0.00675651
HOTAIR	PIP	protein_coding	0.009	0.874826
HOTAIR	KLK8	protein_coding	0.235	2.73571e-05
HOTAIR	BUD31	protein_coding	0.256	4.68301e-06
HOTAIR	ENPEP	protein_coding	-0.306	3.31191e-08
HOTAIR	RUNX2	protein_coding	0.351	1.75989e-10
HOTAIR	CLEC3A	protein_coding	0.091	0.110528
HOTAIR	LRRC75B	protein_coding	-0.228	4.68812e-05
HOTAIR	C8G	protein_coding	-0.462	6.49387e-18
HOTAIR	CD5	protein_coding	0.267	1.77334e-06
HOTAIR	DNAI2	protein_coding	0.159	0.00489886
HOTAIR	ZSCAN12	protein_coding	0.18	0.00137979
HOTAIR	CMSS1	protein_coding	0.219	9.64467e-05
HOTAIR	PIGF	protein_coding	0.184	0.00112852
HOTAIR	PRPF4B	protein_coding	0.382	2.96754e-12
HOTAIR	OR2S2	protein_coding	0.135	0.0167463
HOTAIR	RASGRF1	protein_coding	0.073	0.197993
HOTAIR	CYB5R3	protein_coding	0.029	0.607083
HOTAIR	MMP8	protein_coding	0.166	0.00335516
HOTAIR	KBTBD6	protein_coding	0.397	3.40469e-13
HOTAIR	S100A9	protein_coding	0.212	0.000161017
HOTAIR	CATSPER2	protein_coding	0.399	2.26166e-13
HOTAIR	ZBTB22	protein_coding	-0.141	0.0126781
HOTAIR	MST1R	protein_coding	0.499	4.64898e-21
HOTAIR	GABRR2	protein_coding	0.368	2.01408e-11
HOTAIR	GIPC1	protein_coding	0.258	3.87281e-06
HOTAIR	GOLGB1	protein_coding	0.317	9.93601e-09
HOTAIR	PIP4P1	protein_coding	0.028	0.620623
HOTAIR	TRPM7	protein_coding	0.257	4.16627e-06
HOTAIR	GFAP	protein_coding	-0.015	0.792601
HOTAIR	NR2F2	protein_coding	0.291	1.65898e-07
HOTAIR	CYP17A1	protein_coding	-0.227	5.17484e-05
HOTAIR	CCR3	protein_coding	0.035	0.542175
HOTAIR	MN1	protein_coding	0.242	1.51436e-05
HOTAIR	HEMK1	protein_coding	-0.193	0.000618937
HOTAIR	CALM2	protein_coding	0.261	3.07473e-06
HOTAIR	SPATA31D3	protein_coding	0.099	0.0802211
HOTAIR	ODF2	protein_coding	0.379	4.54009e-12
HOTAIR	ZNF264	protein_coding	0.478	3.20292e-19
HOTAIR	OSTN	protein_coding	0.116	0.0400898
HOTAIR	PLA2G2E	protein_coding	0.047	0.405713
HOTAIR	SMURF1	protein_coding	0.279	5.69829e-07
HOTAIR	ZACN	protein_coding	0.256	4.79664e-06
HOTAIR	EIF2AK3	protein_coding	0.326	3.50477e-09
HOTAIR	RILPL1	protein_coding	0.029	0.610395
HOTAIR	CLK2	protein_coding	0.296	1.041e-07
HOTAIR	KCNQ2	protein_coding	0.181	0.00131394
HOTAIR	POLD2	protein_coding	-0.042	0.457024
HOTAIR	NAT8L	protein_coding	0.124	0.0290761
HOTAIR	CDH7	protein_coding	-0.004	0.947947
HOTAIR	STK26	protein_coding	0.411	3.62715e-14
HOTAIR	RAB11FIP2	protein_coding	0.351	1.74186e-10
HOTAIR	SCGB1D4	protein_coding	0.222	7.86098e-05
HOTAIR	CDPF1	protein_coding	-0.099	0.0816518
HOTAIR	KIAA1671	protein_coding	0.142	0.011862
HOTAIR	OR2T33	protein_coding	0.028	0.617864
HOTAIR	EXOC5	protein_coding	0.272	1.0321e-06
HOTAIR	DNM2	protein_coding	0.4	1.92735e-13
HOTAIR	ELK1	protein_coding	0.304	4.35191e-08
HOTAIR	CDK7	protein_coding	0.194	0.000564127
HOTAIR	DOCK7	protein_coding	0.257	4.13928e-06
HOTAIR	STYK1	protein_coding	0.36	5.39278e-11
HOTAIR	STXBP3	protein_coding	0.334	1.48774e-09
HOTAIR	MIPEP	protein_coding	0.288	2.36512e-07
HOTAIR	SPHK1	protein_coding	0.086	0.128067
HOTAIR	GPRIN1	protein_coding	0.242	1.50481e-05
HOTAIR	CCL3	protein_coding	0.054	0.34449
HOTAIR	AGGF1	protein_coding	0.233	3.15857e-05
HOTAIR	APOBEC3D	protein_coding	0.337	1.00943e-09
HOTAIR	NPRL2	protein_coding	-0.05	0.379898
HOTAIR	NANOG	protein_coding	0.198	0.000426141
HOTAIR	SMIM32	protein_coding	0.022	0.697688
HOTAIR	IDI2	protein_coding	0.248	9.53972e-06
HOTAIR	LDOC1	protein_coding	0.09	0.110859
HOTAIR	FZD8	protein_coding	0.318	9.73708e-09
HOTAIR	TULP4	protein_coding	0.421	8.09523e-15
HOTAIR	CHMP4C	protein_coding	0.309	2.64185e-08
HOTAIR	ANGPTL6	protein_coding	-0.249	8.73662e-06
HOTAIR	SPTLC2	protein_coding	0.455	2.21781e-17
HOTAIR	COLQ	protein_coding	0.045	0.426377
HOTAIR	OR13H1	protein_coding	0.316	1.17651e-08
HOTAIR	TRIM7	protein_coding	0.093	0.100411
HOTAIR	SLC24A5	protein_coding	0.062	0.275097
HOTAIR	OR10G4	protein_coding	0.066	0.247784
HOTAIR	ACO1	protein_coding	-0.346	3.22396e-10
HOTAIR	AKIP1	protein_coding	-0.049	0.388862
HOTAIR	UBXN2A	protein_coding	0.34	7.17559e-10
HOTAIR	PLCXD1	protein_coding	0.052	0.359168
HOTAIR	CNN2	protein_coding	0.307	3.22273e-08
HOTAIR	CNIH4	protein_coding	0.046	0.413464
HOTAIR	BCL2L12	protein_coding	0.183	0.00115899
HOTAIR	CCDC172	protein_coding	0.065	0.250415
HOTAIR	GPATCH11	protein_coding	0.391	7.29923e-13
HOTAIR	RUVBL1	protein_coding	0.227	5.09679e-05
HOTAIR	SLITRK3	protein_coding	-0.03	0.602918
HOTAIR	MED30	protein_coding	0.316	1.12217e-08
HOTAIR	LTB	protein_coding	0.17	0.00266357
HOTAIR	CACNA1A	protein_coding	0.419	1.15897e-14
HOTAIR	ERAS	protein_coding	-0.028	0.616193
HOTAIR	TOP2B	protein_coding	0.238	2.1731e-05
HOTAIR	CYR61	protein_coding	0.092	0.10614
HOTAIR	UNC13B	protein_coding	0.051	0.365947
HOTAIR	FARP2	protein_coding	0.484	9.1169e-20
HOTAIR	SLX4	protein_coding	0.381	3.01326e-12
HOTAIR	GCSAML	protein_coding	0.053	0.353798
HOTAIR	KCNE3	protein_coding	0.414	2.49651e-14
HOTAIR	OR10H1	protein_coding	0.096	0.0889055
HOTAIR	TYR	protein_coding	-0.007	0.902493
HOTAIR	SUCO	protein_coding	0.154	0.00650548
HOTAIR	PDE4D	protein_coding	0.338	8.77246e-10
HOTAIR	KIAA0930	protein_coding	0.086	0.131441
HOTAIR	PHF12	protein_coding	0.372	1.1648e-11
HOTAIR	DNAJC18	protein_coding	0.234	2.96254e-05
HOTAIR	NUDT3	protein_coding	0.324	4.60894e-09
HOTAIR	ISLR	protein_coding	0.282	3.93169e-07
HOTAIR	PPP1R3F	protein_coding	-0.118	0.0369153
HOTAIR	HYAL1	protein_coding	-0.417	1.44403e-14
HOTAIR	INVS	protein_coding	0.238	2.0927e-05
HOTAIR	PXN	protein_coding	0.365	2.75479e-11
HOTAIR	MSR1	protein_coding	0.198	0.000445054
HOTAIR	ESD	protein_coding	-0.01	0.85967
HOTAIR	TM9SF3	protein_coding	0.345	3.66956e-10
HOTAIR	TGM5	protein_coding	0.033	0.556695
HOTAIR	SEMA3E	protein_coding	0.143	0.0115874
HOTAIR	ADGRG5	protein_coding	0.336	1.15644e-09
HOTAIR	SIRPD	protein_coding	0.131	0.0210058
HOTAIR	C10orf71	protein_coding	0.051	0.373073
HOTAIR	ATP6V0E2	protein_coding	-0.324	4.7646e-09
HOTAIR	ZNF544	protein_coding	0.282	4.05507e-07
HOTAIR	RNF144B	protein_coding	-0.021	0.714158
HOTAIR	ADO	protein_coding	0.457	1.74659e-17
HOTAIR	ADGRL1	protein_coding	0.431	1.58068e-15
HOTAIR	PSMB7	protein_coding	-0.165	0.00338182
HOTAIR	PIBF1	protein_coding	0.374	7.98915e-12
HOTAIR	TENT4B	protein_coding	0.319	8.65526e-09
HOTAIR	SRP19	protein_coding	-0.143	0.0112453
HOTAIR	EBI3	protein_coding	0.068	0.233783
HOTAIR	PRAM1	protein_coding	0.234	3.01055e-05
HOTAIR	ERICH1	protein_coding	0.476	5.1347e-19
HOTAIR	TUBD1	protein_coding	0.257	4.0821e-06
HOTAIR	STAR	protein_coding	0.138	0.0149233
HOTAIR	ARGLU1	protein_coding	0.36	5.91013e-11
HOTAIR	OR1A2	protein_coding	0.123	0.0300575
HOTAIR	TMEM245	protein_coding	0.053	0.35094
HOTAIR	CCDC163	protein_coding	0.179	0.00153038
HOTAIR	ERGIC3	protein_coding	0.215	0.000131523
HOTAIR	SLC16A13	protein_coding	-0.251	7.34877e-06
HOTAIR	DCUN1D2	protein_coding	0.294	1.23526e-07
HOTAIR	BORCS5	protein_coding	0.261	3.00619e-06
HOTAIR	SLAMF7	protein_coding	0.289	1.99493e-07
HOTAIR	PHYHD1	protein_coding	-0.259	3.62273e-06
HOTAIR	JMJD4	protein_coding	-0.282	4.17686e-07
HOTAIR	ENO3	protein_coding	-0.243	1.39966e-05
HOTAIR	APMAP	protein_coding	-0.281	4.36083e-07
HOTAIR	BTN2A2	protein_coding	0.048	0.396786
HOTAIR	SRCAP	protein_coding	0.404	1.17439e-13
HOTAIR	LHPP	protein_coding	-0.187	0.000898203
HOTAIR	WASHC2A	protein_coding	0.171	0.00250409
HOTAIR	RASAL3	protein_coding	0.237	2.32034e-05
HOTAIR	ZSCAN23	protein_coding	0.161	0.00428024
HOTAIR	CNGB3	protein_coding	0.267	1.65797e-06
HOTAIR	HCCS	protein_coding	0.275	8.28799e-07
HOTAIR	LSM2	protein_coding	0.139	0.0142772
HOTAIR	ZNF396	protein_coding	0.162	0.00408027
HOTAIR	CBS	protein_coding	-0.354	1.25346e-10
HOTAIR	CD72	protein_coding	0.056	0.322368
HOTAIR	OR52N4	protein_coding	0.094	0.0986819
HOTAIR	ULK2	protein_coding	0.161	0.00432766
HOTAIR	PKLR	protein_coding	-0.442	2.47916e-16
HOTAIR	KLHL13	protein_coding	-0.014	0.802345
HOTAIR	OR2V1	protein_coding	0.131	0.0211237
HOTAIR	NIPSNAP2	protein_coding	0.401	1.64011e-13
HOTAIR	TMEM87A	protein_coding	0.238	2.1473e-05
HOTAIR	ACAT2	protein_coding	-0.379	4.21362e-12
HOTAIR	PRSS55	protein_coding	0.282	3.91212e-07
HOTAIR	TTC39A	protein_coding	0.244	1.25652e-05
HOTAIR	KIF3C	protein_coding	0.238	2.13259e-05
HOTAIR	ERAL1	protein_coding	0.117	0.039101
HOTAIR	ERGIC1	protein_coding	-0.128	0.0235466
HOTAIR	LEMD1	protein_coding	0.278	5.80936e-07
HOTAIR	KIF4B	protein_coding	0.326	3.65437e-09
HOTAIR	IDS	protein_coding	0.336	1.1197e-09
HOTAIR	LIN7B	protein_coding	0.056	0.328279
HOTAIR	TSEN54	protein_coding	0.136	0.0164862
HOTAIR	DAO	protein_coding	-0.405	9.81368e-14
HOTAIR	VOPP1	protein_coding	0.331	1.99966e-09
HOTAIR	CASC4	protein_coding	0.312	1.71834e-08
HOTAIR	RTN4RL2	protein_coding	-0.248	9.06038e-06
HOTAIR	RABL3	protein_coding	0.209	0.000203886
HOTAIR	KRTAP9-7	protein_coding	0.054	0.340851
HOTAIR	OR51A2	protein_coding	0.015	0.788881
HOTAIR	ORMDL2	protein_coding	-0.051	0.364927
HOTAIR	XPNPEP2	protein_coding	-0.162	0.00416161
HOTAIR	ARL1	protein_coding	0.21	0.000180289
HOTAIR	TMEM35B	protein_coding	-0.026	0.642883
HOTAIR	SRCIN1	protein_coding	0.036	0.529158
HOTAIR	NUTM2D	protein_coding	0.29	1.75459e-07
HOTAIR	NATD1	protein_coding	0.094	0.0970705
HOTAIR	PIGA	protein_coding	0.254	5.31184e-06
HOTAIR	FAM86B2	protein_coding	0.384	2.17536e-12
HOTAIR	TARBP2	protein_coding	-0.03	0.595161
HOTAIR	LBHD1	protein_coding	0.054	0.339513
HOTAIR	AACS	protein_coding	0.248	9.07772e-06
HOTAIR	TXNDC12	protein_coding	0.364	3.49448e-11
HOTAIR	NOMO1	protein_coding	0.307	3.05351e-08
HOTAIR	CLDN4	protein_coding	0.397	3.2931e-13
HOTAIR	DHX16	protein_coding	0.158	0.0052629
HOTAIR	FAXDC2	protein_coding	-0.388	1.13333e-12
HOTAIR	STEAP1B	protein_coding	0.073	0.19641
HOTAIR	C9orf43	protein_coding	-0.056	0.324948
HOTAIR	SYTL1	protein_coding	0.33	2.44987e-09
HOTAIR	TMEM255A	protein_coding	0.084	0.137699
HOTAIR	CKAP2L	protein_coding	0.38	3.6972e-12
HOTAIR	CYP26B1	protein_coding	0.153	0.00692341
HOTAIR	NBEAL1	protein_coding	0.415	2.03818e-14
HOTAIR	MAP10	protein_coding	0.134	0.0180821
HOTAIR	TUBB2B	protein_coding	0.141	0.0129214
HOTAIR	PGAM1	protein_coding	0.293	1.42859e-07
HOTAIR	ZFP62	protein_coding	0.346	3.19703e-10
HOTAIR	ABCA3	protein_coding	0.086	0.131264
HOTAIR	ABHD4	protein_coding	0.028	0.626491
HOTAIR	DHX34	protein_coding	0.322	6.11194e-09
HOTAIR	TGM2	protein_coding	0.012	0.836625
HOTAIR	SCG3	protein_coding	0.152	0.00708462
HOTAIR	SHCBP1L	protein_coding	0.139	0.0143097
HOTAIR	ATP1B1	protein_coding	0.147	0.00935084
HOTAIR	POLR2D	protein_coding	0.109	0.0550948
HOTAIR	RHD	protein_coding	0.423	6.04684e-15
HOTAIR	BACE2	protein_coding	0.4	1.90267e-13
HOTAIR	EFHD1	protein_coding	-0.029	0.60657
HOTAIR	DPF1	protein_coding	0.241	1.72974e-05
HOTAIR	FUNDC2	protein_coding	-0.086	0.130632
HOTAIR	C6orf62	protein_coding	0.045	0.430682
HOTAIR	ST5	protein_coding	0.316	1.1145e-08
HOTAIR	ATP6V0D2	protein_coding	0.035	0.534473
HOTAIR	SBK3	protein_coding	0.123	0.0305074
HOTAIR	CXCL11	protein_coding	0.268	1.50774e-06
HOTAIR	TBC1D20	protein_coding	0.353	1.43436e-10
HOTAIR	PRKX	protein_coding	0.371	1.26355e-11
HOTAIR	IGLL1	protein_coding	0.17	0.00256299
HOTAIR	PCDHB10	protein_coding	0.35	2.08876e-10
HOTAIR	SLC35A1	protein_coding	0.166	0.0032095
HOTAIR	FYN	protein_coding	0.355	1.09534e-10
HOTAIR	NCEH1	protein_coding	0.478	3.36106e-19
HOTAIR	GDPD3	protein_coding	0.347	2.82e-10
HOTAIR	DHTKD1	protein_coding	-0.351	1.68439e-10
HOTAIR	MYOC	protein_coding	0.043	0.451116
HOTAIR	ANTXRL	protein_coding	0.088	0.120627
HOTAIR	C2orf76	protein_coding	0.119	0.0353509
HOTAIR	VNN1	protein_coding	-0.123	0.0298278
HOTAIR	TTC6	protein_coding	-0.064	0.26133
HOTAIR	UNC50	protein_coding	0.218	0.000103864
HOTAIR	GIMAP4	protein_coding	0.15	0.00775972
HOTAIR	TRMT12	protein_coding	0.086	0.130455
HOTAIR	TAS2R7	protein_coding	0.04	0.476842
HOTAIR	OR5AK2	protein_coding	0.045	0.425707
HOTAIR	RYR2	protein_coding	0.118	0.0371074
HOTAIR	ATP11C	protein_coding	0.05	0.374632
HOTAIR	ZNF655	protein_coding	-0.001	0.988675
HOTAIR	DUT	protein_coding	0.092	0.105977
HOTAIR	RPA3	protein_coding	0.145	0.0102316
HOTAIR	SMC2	protein_coding	0.42	9.30897e-15
HOTAIR	SDCBP	protein_coding	0.227	5.32205e-05
HOTAIR	ZNF730	protein_coding	0.262	2.68109e-06
HOTAIR	TFPT	protein_coding	0.029	0.60652
HOTAIR	PCDH7	protein_coding	0.268	1.56253e-06
HOTAIR	NKX1-2	protein_coding	0.015	0.796794
HOTAIR	RIN1	protein_coding	0.459	1.25837e-17
HOTAIR	ARHGEF40	protein_coding	-0.273	9.93454e-07
HOTAIR	FGB	protein_coding	-0.446	1.20288e-16
HOTAIR	OR2T35	protein_coding	0.06	0.293634
HOTAIR	SYNCRIP	protein_coding	0.366	2.47003e-11
HOTAIR	SIGLEC10	protein_coding	0.286	2.64259e-07
HOTAIR	ZBTB3	protein_coding	0.463	5.34091e-18
HOTAIR	STMND1	protein_coding	-0.162	0.00414612
HOTAIR	NDUFA9	protein_coding	-0.007	0.896884
HOTAIR	OR11A1	protein_coding	0.062	0.274399
HOTAIR	TOM1L2	protein_coding	0.208	0.00020984
HOTAIR	YY1AP1	protein_coding	0.189	0.000813195
HOTAIR	KCTD19	protein_coding	0.334	1.47631e-09
HOTAIR	OXT	protein_coding	0.049	0.389403
HOTAIR	SPRN	protein_coding	-0.157	0.0053936
HOTAIR	TMEM176A	protein_coding	-0.237	2.37668e-05
HOTAIR	PPY	protein_coding	0.111	0.0491025
HOTAIR	MYBL1	protein_coding	0.164	0.00371712
HOTAIR	SYNGR3	protein_coding	0.276	7.22964e-07
HOTAIR	XPNPEP1	protein_coding	0.436	7.06982e-16
HOTAIR	MYOZ3	protein_coding	0.239	2.06465e-05
HOTAIR	ST6GAL2	protein_coding	0.063	0.267343
HOTAIR	FRAS1	protein_coding	0.294	1.2388e-07
HOTAIR	CATSPERD	protein_coding	0.153	0.00662558
HOTAIR	LIN28A	protein_coding	0.035	0.535923
HOTAIR	LDB1	protein_coding	0.35	1.91311e-10
HOTAIR	EPHA3	protein_coding	0.155	0.00623869
HOTAIR	MEX3D	protein_coding	0.395	4.42631e-13
HOTAIR	TBC1D31	protein_coding	0.406	8.12819e-14
HOTAIR	HS3ST5	protein_coding	0.203	0.000305988
HOTAIR	NDUFAF8	protein_coding	-0.14	0.0132243
HOTAIR	PTCD3	protein_coding	0.279	5.56332e-07
HOTAIR	ZNF407	protein_coding	0.16	0.00471601
HOTAIR	DDX41	protein_coding	-0.096	0.0921108
HOTAIR	CSPG5	protein_coding	-0.14	0.013451
HOTAIR	GYPE	protein_coding	0.114	0.0450709
HOTAIR	PNPO	protein_coding	-0.17	0.00253663
HOTAIR	CCDC89	protein_coding	0.29	1.8978e-07
HOTAIR	TSTA3	protein_coding	0.286	2.68941e-07
HOTAIR	HNF1B	protein_coding	0.144	0.0107264
HOTAIR	ZNF37A	protein_coding	0.392	6.34145e-13
HOTAIR	TTLL4	protein_coding	0.297	8.83178e-08
HOTAIR	TMF1	protein_coding	0.411	3.77742e-14
HOTAIR	FUNDC1	protein_coding	0.342	5.24705e-10
HOTAIR	EPHB4	protein_coding	0.148	0.00894393
HOTAIR	PLGRKT	protein_coding	0.121	0.0332309
HOTAIR	IFIT5	protein_coding	0.24	1.7957e-05
HOTAIR	DEGS2	protein_coding	0.411	3.74964e-14
HOTAIR	C2orf72	protein_coding	-0.318	9.15604e-09
HOTAIR	FOXA1	protein_coding	0.056	0.320904
HOTAIR	OTX2	protein_coding	0.096	0.0896345
HOTAIR	SNUPN	protein_coding	0.067	0.234571
HOTAIR	TRMT2A	protein_coding	-0.278	6.18492e-07
HOTAIR	XCL1	protein_coding	0.229	4.41056e-05
HOTAIR	OR1N1	protein_coding	0.12	0.0340757
HOTAIR	NDRG1	protein_coding	0.062	0.275988
HOTAIR	RAET1E	protein_coding	0.199	0.000419528
HOTAIR	PRRC2C	protein_coding	0.453	3.5531e-17
HOTAIR	OVOL3	protein_coding	0.202	0.000339729
HOTAIR	VAMP1	protein_coding	0.09	0.114313
HOTAIR	ROGDI	protein_coding	-0.064	0.262311
HOTAIR	GNAI1	protein_coding	-0.26	3.11119e-06
HOTAIR	PLA2G2D	protein_coding	0.131	0.0208184
HOTAIR	SLC25A15	protein_coding	-0.185	0.00104289
HOTAIR	CCDC125	protein_coding	-0.25	7.52397e-06
HOTAIR	LNPK	protein_coding	0.313	1.59583e-08
HOTAIR	ZNF41	protein_coding	0.423	5.25086e-15
HOTAIR	DHH	protein_coding	0.244	1.29386e-05
HOTAIR	NEK11	protein_coding	0.447	1.00598e-16
HOTAIR	GCLM	protein_coding	-0.129	0.0230395
HOTAIR	HHIP	protein_coding	0.127	0.024709
HOTAIR	LIFR	protein_coding	0.064	0.262104
HOTAIR	TEX2	protein_coding	-0.072	0.204087
HOTAIR	TRPM1	protein_coding	0.017	0.771302
HOTAIR	SLC26A10	protein_coding	0.082	0.148297
HOTAIR	RHPN2	protein_coding	0.281	4.35672e-07
HOTAIR	SLC16A2	protein_coding	-0.18	0.00139359
HOTAIR	ZNF483	protein_coding	0.188	0.00083973
HOTAIR	MYL3	protein_coding	-0.024	0.673173
HOTAIR	GCLC	protein_coding	-0.192	0.000646038
HOTAIR	MS4A15	protein_coding	0.287	2.55694e-07
HOTAIR	CLRN2	protein_coding	0.019	0.741785
HOTAIR	UBAP1L	protein_coding	0.093	0.0995036
HOTAIR	SMURF2	protein_coding	0.337	9.9173e-10
HOTAIR	TESK1	protein_coding	0.343	4.83942e-10
HOTAIR	TSPAN6	protein_coding	-0.285	3.04939e-07
HOTAIR	C4BPB	protein_coding	-0.388	1.18784e-12
HOTAIR	STAG3	protein_coding	0.232	3.53001e-05
HOTAIR	ZNF354C	protein_coding	0.081	0.154067
HOTAIR	CCSER1	protein_coding	0.396	3.89843e-13
HOTAIR	TRIP12	protein_coding	0.28	4.94138e-07
HOTAIR	SOX13	protein_coding	-0.084	0.140928
HOTAIR	REEP3	protein_coding	0.368	2.01795e-11
HOTAIR	DGAT2L6	protein_coding	0.03	0.597878
HOTAIR	NACC1	protein_coding	0.314	1.49768e-08
HOTAIR	OR6C2	protein_coding	0.103	0.0699469
HOTAIR	PLB1	protein_coding	0.301	5.91701e-08
HOTAIR	POTEB2	protein_coding	0.169	0.00271614
HOTAIR	MREG	protein_coding	0.222	7.63925e-05
HOTAIR	NAP1L3	protein_coding	0.091	0.107918
HOTAIR	NOA1	protein_coding	0.348	2.66169e-10
HOTAIR	TCP1	protein_coding	0.178	0.00157183
HOTAIR	CHGB	protein_coding	0.091	0.107842
HOTAIR	TLR4	protein_coding	0.093	0.100761
HOTAIR	DAXX	protein_coding	0.147	0.00939728
HOTAIR	MAP3K4	protein_coding	0.277	6.35625e-07
HOTAIR	ACSS1	protein_coding	0.387	1.3685e-12
HOTAIR	PDCD7	protein_coding	0.282	4.14564e-07
HOTAIR	ZNF528	protein_coding	0.187	0.000909987
HOTAIR	UBE2I	protein_coding	0.32	7.00446e-09
HOTAIR	RELL1	protein_coding	0.435	7.19593e-16
HOTAIR	LIPE	protein_coding	0.371	1.24447e-11
HOTAIR	XRRA1	protein_coding	0.267	1.70309e-06
HOTAIR	SH3GL2	protein_coding	0.03	0.603219
HOTAIR	WDR89	protein_coding	0.264	2.31409e-06
HOTAIR	UST	protein_coding	0.196	0.000500876
HOTAIR	NRDC	protein_coding	-0.014	0.807821
HOTAIR	MUS81	protein_coding	0.251	7.26216e-06
HOTAIR	SLC39A14	protein_coding	-0.009	0.875343
HOTAIR	C3orf67	protein_coding	0.093	0.102665
HOTAIR	PPP1R1C	protein_coding	-0.043	0.450551
HOTAIR	COX15	protein_coding	0.242	1.59784e-05
HOTAIR	FAM83H	protein_coding	0.325	4.18223e-09
HOTAIR	HHIPL1	protein_coding	0.226	5.54516e-05
HOTAIR	NOVA1	protein_coding	0.143	0.0113757
HOTAIR	PRPF8	protein_coding	0.328	3.09681e-09
HOTAIR	UNC93A	protein_coding	-0.119	0.0351638
HOTAIR	TLR5	protein_coding	0.143	0.0113269
HOTAIR	OR4C15	protein_coding	0.121	0.0326688
HOTAIR	PLAU	protein_coding	0.389	1.07101e-12
HOTAIR	SECTM1	protein_coding	0.29	1.77889e-07
HOTAIR	CBR4	protein_coding	-0.069	0.223054
HOTAIR	SNX19	protein_coding	0.193	0.000623719
HOTAIR	ZHX3	protein_coding	0.128	0.0243049
HOTAIR	SLC26A1	protein_coding	-0.302	5.45291e-08
HOTAIR	MT-ATP6	protein_coding	0.118	0.0367542
HOTAIR	RNASE4	protein_coding	-0.307	3.0547e-08
HOTAIR	ZNF560	protein_coding	0.141	0.0128419
HOTAIR	KLHL25	protein_coding	0.234	3.00024e-05
HOTAIR	ACHE	protein_coding	0.183	0.00113874
HOTAIR	STRN3	protein_coding	0.221	8.44553e-05
HOTAIR	GPR141	protein_coding	0.322	5.81567e-09
HOTAIR	FABP12	protein_coding	0.025	0.659064
HOTAIR	IFNA13	protein_coding	0.104	0.0665443
HOTAIR	SAMD9	protein_coding	0.376	6.61107e-12
HOTAIR	PRPH2	protein_coding	0.266	1.84401e-06
HOTAIR	KIF3B	protein_coding	0.375	7.74468e-12
HOTAIR	ZNF605	protein_coding	0.213	0.000150648
HOTAIR	KRTAP9-4	protein_coding	0.097	0.0862794
HOTAIR	CXCL17	protein_coding	0.251	7.41712e-06
HOTAIR	HTR3D	protein_coding	0.137	0.0151904
HOTAIR	PCNA	protein_coding	0.354	1.20546e-10
HOTAIR	KRT20	protein_coding	0.25	7.94129e-06
HOTAIR	KRTAP29-1	protein_coding	0.12	0.0336663
HOTAIR	TRUB1	protein_coding	0.385	1.89006e-12
HOTAIR	OR2D3	protein_coding	0.272	1.078e-06
HOTAIR	R3HDM2	protein_coding	0.254	5.76511e-06
HOTAIR	SCGB1A1	protein_coding	0.013	0.817891
HOTAIR	PHRF1	protein_coding	0.297	8.99272e-08
HOTAIR	ATF7IP2	protein_coding	-0.002	0.964927
HOTAIR	DEFB118	protein_coding	0.222	7.80153e-05
HOTAIR	CDCA3	protein_coding	0.402	1.56576e-13
HOTAIR	CYB5RL	protein_coding	0.356	9.0493e-11
HOTAIR	ZBED4	protein_coding	0.399	2.3561e-13
HOTAIR	TRIM26	protein_coding	-0.084	0.137084
HOTAIR	BMP15	protein_coding	0.03	0.599486
HOTAIR	NXF2B	protein_coding	0.362	4.04045e-11
HOTAIR	PRR9	protein_coding	0.092	0.105642
HOTAIR	ZNF831	protein_coding	0.19	0.000729736
HOTAIR	ATP13A3	protein_coding	0.187	0.000883377
HOTAIR	HIST1H4D	protein_coding	0.239	2.02225e-05
HOTAIR	C14orf180	protein_coding	-0.078	0.171156
HOTAIR	ZNF454	protein_coding	0.192	0.000631564
HOTAIR	TADA2A	protein_coding	0.4	2.01274e-13
HOTAIR	TJP2	protein_coding	0.317	9.86086e-09
HOTAIR	SAFB2	protein_coding	0.25	7.53929e-06
HOTAIR	PTCD2	protein_coding	0.215	0.000133903
HOTAIR	TECPR1	protein_coding	0.103	0.0699845
HOTAIR	PAM16	protein_coding	-0.05	0.381286
HOTAIR	MGLL	protein_coding	0.02	0.730939
HOTAIR	TBCC	protein_coding	0.183	0.00116742
HOTAIR	SLC47A1	protein_coding	-0.467	2.67967e-18
HOTAIR	SYT13	protein_coding	0.402	1.43385e-13
HOTAIR	RBCK1	protein_coding	0.099	0.0814261
HOTAIR	LRRC43	protein_coding	0.353	1.4662e-10
HOTAIR	C6orf89	protein_coding	0.027	0.635386
HOTAIR	TAOK1	protein_coding	0.365	2.86852e-11
HOTAIR	CPNE3	protein_coding	0.182	0.00122868
HOTAIR	KLC2	protein_coding	0.396	3.66983e-13
HOTAIR	ESM1	protein_coding	-0.068	0.232695
HOTAIR	CT83	protein_coding	0.541	4.08235e-25
HOTAIR	PINLYP	protein_coding	0.177	0.00169335
HOTAIR	POFUT1	protein_coding	0.21	0.000186313
HOTAIR	CAPN9	protein_coding	0.29	1.86185e-07
HOTAIR	PRDM14	protein_coding	0.119	0.0351979
HOTAIR	DNAJC12	protein_coding	-0.202	0.000339822
HOTAIR	OR2A4	protein_coding	0.228	4.71703e-05
HOTAIR	DDX3Y	protein_coding	-0.127	0.0247068
HOTAIR	BCKDK	protein_coding	-0.187	0.000875175
HOTAIR	CNTNAP3	protein_coding	0.015	0.794291
HOTAIR	NIPAL1	protein_coding	0.329	2.51255e-09
HOTAIR	ZNF546	protein_coding	0.112	0.0485809
HOTAIR	ARL11	protein_coding	0.335	1.29043e-09
HOTAIR	FAM118B	protein_coding	0.398	2.93714e-13
HOTAIR	NDUFB9	protein_coding	-0.188	0.000857421
HOTAIR	LPA	protein_coding	-0.396	3.78303e-13
HOTAIR	TMEM252	protein_coding	-0.017	0.762633
HOTAIR	ADIPOR1	protein_coding	-0.028	0.61806
HOTAIR	ATG9B	protein_coding	0.233	3.10563e-05
HOTAIR	B3GALT5	protein_coding	0.262	2.74689e-06
HOTAIR	PAK5	protein_coding	0.187	0.000927593
HOTAIR	KLC1	protein_coding	0.36	5.61472e-11
HOTAIR	PUS3	protein_coding	-0.096	0.091635
HOTAIR	SP100	protein_coding	0.332	1.85829e-09
HOTAIR	CHCHD10	protein_coding	-0.019	0.740918
HOTAIR	PCARE	protein_coding	-0.012	0.83575
HOTAIR	LAMB2	protein_coding	-0.002	0.975727
HOTAIR	PRKAG1	protein_coding	0.101	0.0738189
HOTAIR	TSC1	protein_coding	0.317	1.00528e-08
HOTAIR	TCHHL1	protein_coding	0.077	0.172342
HOTAIR	SYCE3	protein_coding	-0.183	0.00115646
HOTAIR	NEK7	protein_coding	0.259	3.6424e-06
HOTAIR	LINGO1	protein_coding	0.153	0.00676016
HOTAIR	AFG1L	protein_coding	0.265	2.04169e-06
HOTAIR	KRTAP3-1	protein_coding	0.362	4.5644e-11
HOTAIR	KRT26	protein_coding	0.122	0.0318213
HOTAIR	SCRG1	protein_coding	0.222	7.71958e-05
HOTAIR	PPP2R5C	protein_coding	0.28	4.81577e-07
HOTAIR	ALDH5A1	protein_coding	-0.241	1.62414e-05
HOTAIR	LGMN	protein_coding	0.114	0.0435342
HOTAIR	SHBG	protein_coding	-0.343	4.84809e-10
HOTAIR	PTPRD	protein_coding	-0.098	0.0833963
HOTAIR	LRRIQ1	protein_coding	0.292	1.46213e-07
HOTAIR	SLC30A1	protein_coding	-0.17	0.00262518
HOTAIR	ACTR5	protein_coding	0.374	8.1364e-12
HOTAIR	AP1G1	protein_coding	0.275	8.07454e-07
HOTAIR	FAM166B	protein_coding	-0.034	0.549934
HOTAIR	PRPS2	protein_coding	0.257	4.3708e-06
HOTAIR	ZSCAN29	protein_coding	0.366	2.37206e-11
HOTAIR	PNPLA2	protein_coding	0.281	4.72944e-07
HOTAIR	MISP3	protein_coding	0.234	2.90943e-05
HOTAIR	ATP23	protein_coding	0.269	1.48644e-06
HOTAIR	VN1R2	protein_coding	0.185	0.00101841
HOTAIR	FARS2	protein_coding	-0.196	0.000486172
HOTAIR	APLF	protein_coding	0.143	0.0114766
HOTAIR	MTHFD1	protein_coding	-0.193	0.000600393
HOTAIR	RBM45	protein_coding	0.261	2.93656e-06
HOTAIR	BFAR	protein_coding	0.279	5.68457e-07
HOTAIR	PCBD1	protein_coding	-0.162	0.00417076
HOTAIR	PLET1	protein_coding	0.343	4.90903e-10
HOTAIR	EHD2	protein_coding	0.252	6.51118e-06
HOTAIR	BUD23	protein_coding	0.183	0.00116815
HOTAIR	CADM4	protein_coding	0.158	0.00513129
HOTAIR	CACNA2D4	protein_coding	0.39	9.57884e-13
HOTAIR	DNLZ	protein_coding	0.17	0.00259025
HOTAIR	NFIB	protein_coding	0.351	1.78488e-10
HOTAIR	CDAN1	protein_coding	0.197	0.000457799
HOTAIR	IDH1	protein_coding	-0.242	1.58306e-05
HOTAIR	CLDN15	protein_coding	-0.152	0.00708976
HOTAIR	HMX2	protein_coding	0.175	0.00189311
HOTAIR	FAM205A	protein_coding	0.081	0.151214
HOTAIR	GCNA	protein_coding	0.251	7.10853e-06
HOTAIR	FBXO32	protein_coding	0.3	6.57954e-08
HOTAIR	HRCT1	protein_coding	-0.291	1.60885e-07
HOTAIR	ZNF586	protein_coding	0.529	7.33177e-24
HOTAIR	TSPAN4	protein_coding	-0.248	9.72481e-06
HOTAIR	SOX5	protein_coding	-0.147	0.00954206
HOTAIR	IFNAR1	protein_coding	-0.051	0.368842
HOTAIR	KNTC1	protein_coding	0.367	2.32688e-11
HOTAIR	ACTA2	protein_coding	0.143	0.0116341
HOTAIR	RB1CC1	protein_coding	0.216	0.000124754
HOTAIR	TNPO3	protein_coding	0.303	4.77746e-08
HOTAIR	SH3RF2	protein_coding	0.324	4.6087e-09
HOTAIR	B3GAT3	protein_coding	-0.307	2.95098e-08
HOTAIR	MTSS1	protein_coding	-0.431	1.53446e-15
HOTAIR	ABHD12	protein_coding	0.154	0.00655371
HOTAIR	TATDN3	protein_coding	-0.144	0.0108551
HOTAIR	PAQR5	protein_coding	0.024	0.669363
HOTAIR	SBDS	protein_coding	0.117	0.0389951
HOTAIR	POU6F1	protein_coding	0.062	0.273498
HOTAIR	TRAPPC5	protein_coding	0.419	1.16074e-14
HOTAIR	IL17RA	protein_coding	0.416	1.82784e-14
HOTAIR	ARHGEF9	protein_coding	0.326	3.78678e-09
HOTAIR	RALGAPB	protein_coding	0.425	3.93967e-15
HOTAIR	HBP1	protein_coding	0.044	0.442416
HOTAIR	TBXA2R	protein_coding	0.126	0.0266193
HOTAIR	KCTD9	protein_coding	0.37	1.43996e-11
HOTAIR	MPST	protein_coding	-0.367	2.09611e-11
HOTAIR	SLC7A10	protein_coding	0.007	0.908594
HOTAIR	COA7	protein_coding	0.06	0.288753
HOTAIR	TM9SF1	protein_coding	0.184	0.00110722
HOTAIR	HIST2H2BE	protein_coding	0.065	0.253122
HOTAIR	MMP11	protein_coding	0.203	0.00031763
HOTAIR	RELA	protein_coding	0.307	2.97106e-08
HOTAIR	MT1E	protein_coding	0.056	0.32314
HOTAIR	NR0B1	protein_coding	-0.081	0.151621
HOTAIR	YIPF4	protein_coding	0.356	9.29445e-11
HOTAIR	ZNF385A	protein_coding	0.286	2.82108e-07
HOTAIR	CBY3	protein_coding	0.196	0.000502974
HOTAIR	RGS16	protein_coding	0.22	8.58081e-05
HOTAIR	PTX3	protein_coding	0.129	0.0227782
HOTAIR	CETN2	protein_coding	0.096	0.0894745
HOTAIR	TRAPPC4	protein_coding	0.056	0.320622
HOTAIR	SREBF2	protein_coding	0.048	0.396812
HOTAIR	ZNF512	protein_coding	0.185	0.0010356
HOTAIR	RNASEK	protein_coding	0.216	0.000119364
HOTAIR	GUCY2D	protein_coding	-0.101	0.0754625
HOTAIR	IMP3	protein_coding	-0.103	0.0682117
HOTAIR	HBB	protein_coding	-0.059	0.300165
HOTAIR	AFAP1L2	protein_coding	0.353	1.42233e-10
HOTAIR	LANCL1	protein_coding	0.229	4.30265e-05
HOTAIR	CSF3	protein_coding	0.352	1.62409e-10
HOTAIR	BCL7C	protein_coding	0.27	1.28225e-06
HOTAIR	NEURL3	protein_coding	-0.008	0.893092
HOTAIR	SLX1B	protein_coding	0.354	1.22872e-10
HOTAIR	CYB561	protein_coding	0.312	1.89338e-08
HOTAIR	CD247	protein_coding	0.1	0.0776034
HOTAIR	SYCP2	protein_coding	0.253	6.02807e-06
HOTAIR	NDUFV1	protein_coding	-0.254	5.39733e-06
HOTAIR	NR4A3	protein_coding	0.151	0.00739236
HOTAIR	ABCC4	protein_coding	0.088	0.12031
HOTAIR	HIST1H2BF	protein_coding	0.395	4.60001e-13
HOTAIR	ARMC8	protein_coding	0.289	1.95158e-07
HOTAIR	TP53I13	protein_coding	0.121	0.0326314
HOTAIR	ZNF35	protein_coding	0.49	3.08506e-20
HOTAIR	STT3A	protein_coding	0.03	0.599424
HOTAIR	GNAL	protein_coding	0.043	0.444127
HOTAIR	PLXNB2	protein_coding	0.312	1.81352e-08
HOTAIR	HIRIP3	protein_coding	-0.148	0.0086634
HOTAIR	NENF	protein_coding	-0.194	0.000552799
HOTAIR	GPR101	protein_coding	-0.046	0.418009
HOTAIR	RBFA	protein_coding	-0.32	6.97256e-09
HOTAIR	PRODH	protein_coding	0.02	0.721423
HOTAIR	RCOR2	protein_coding	0.439	3.93691e-16
HOTAIR	KCNK5	protein_coding	0.315	1.30808e-08
HOTAIR	RAB6A	protein_coding	0.33	2.39546e-09
HOTAIR	UBE2Q2	protein_coding	0.26	3.32281e-06
HOTAIR	TGFBR2	protein_coding	0.236	2.4829e-05
HOTAIR	NELL1	protein_coding	0.142	0.0119306
HOTAIR	POLR1E	protein_coding	0.126	0.0258102
HOTAIR	SPDYE4	protein_coding	0.225	6.24001e-05
HOTAIR	NR1H2	protein_coding	0.067	0.241296
HOTAIR	NT5DC1	protein_coding	0.113	0.0455527
HOTAIR	NMI	protein_coding	0.457	1.53602e-17
HOTAIR	HBEGF	protein_coding	0.286	2.71762e-07
HOTAIR	CIDEC	protein_coding	0.062	0.272355
HOTAIR	PET100	protein_coding	-0.108	0.0555971
HOTAIR	IGFL2	protein_coding	0.115	0.0424442
HOTAIR	SLC5A12	protein_coding	0.21	0.000184963
HOTAIR	RPL23	protein_coding	0.072	0.205053
HOTAIR	UPK1A	protein_coding	-0.008	0.881314
HOTAIR	SLC25A52	protein_coding	0.12	0.0338649
HOTAIR	RAB12	protein_coding	0.186	0.000973432
HOTAIR	SLC2A6	protein_coding	0.069	0.224464
HOTAIR	BTF3	protein_coding	0.002	0.972217
HOTAIR	GRAMD1A	protein_coding	0.2	0.000368504
HOTAIR	PSMD3	protein_coding	0.183	0.00113959
HOTAIR	SPINK9	protein_coding	0.172	0.00232686
HOTAIR	MYL6B	protein_coding	-0.163	0.00383543
HOTAIR	STK11IP	protein_coding	0.32	7.0046e-09
HOTAIR	RXFP3	protein_coding	0.187	0.000927285
HOTAIR	TMEM143	protein_coding	-0.15	0.00787001
HOTAIR	KRT85	protein_coding	-0.102	0.0719088
HOTAIR	SAP130	protein_coding	0.397	3.34619e-13
HOTAIR	ALAS2	protein_coding	-0.004	0.948733
HOTAIR	TCF15	protein_coding	0.157	0.00543112
HOTAIR	PTPRO	protein_coding	0.146	0.00964011
HOTAIR	FAH	protein_coding	-0.471	1.27779e-18
HOTAIR	TADA2B	protein_coding	0.066	0.247707
HOTAIR	FOXP3	protein_coding	0.217	0.000109872
HOTAIR	SNPH	protein_coding	0.368	1.83524e-11
HOTAIR	MAGEB18	protein_coding	0.104	0.0657424
HOTAIR	DDX46	protein_coding	0.481	1.82541e-19
HOTAIR	RAB40B	protein_coding	0.244	1.34037e-05
HOTAIR	PPP2R1A	protein_coding	0.246	1.06737e-05
HOTAIR	SLFN12	protein_coding	0.319	7.90857e-09
HOTAIR	NELL2	protein_coding	0.1	0.0768386
HOTAIR	CRH	protein_coding	0.094	0.097771
HOTAIR	IGSF6	protein_coding	0.214	0.000143947
HOTAIR	MAD2L2	protein_coding	-0.031	0.59087
HOTAIR	RPS6	protein_coding	-0.036	0.530771
HOTAIR	WLS	protein_coding	0.289	1.96456e-07
HOTAIR	FAM19A2	protein_coding	0.212	0.000156494
HOTAIR	KCTD11	protein_coding	0.265	1.99324e-06
HOTAIR	ANPEP	protein_coding	-0.261	3.06011e-06
HOTAIR	WDR64	protein_coding	0.144	0.0110756
HOTAIR	AMIGO2	protein_coding	0.229	4.29897e-05
HOTAIR	NLRP2	protein_coding	0.421	7.66916e-15
HOTAIR	JADE3	protein_coding	0.089	0.115123
HOTAIR	SP5	protein_coding	-0.004	0.939936
HOTAIR	ITGAX	protein_coding	0.258	3.74955e-06
HOTAIR	LRRC3	protein_coding	-0.248	9.17142e-06
HOTAIR	KNOP1	protein_coding	0.483	1.2945e-19
HOTAIR	EDNRB	protein_coding	-0.049	0.385316
HOTAIR	SLC39A9	protein_coding	0.154	0.00642488
HOTAIR	FBXO9	protein_coding	0.045	0.424407
HOTAIR	CPM	protein_coding	-0.145	0.0101625
HOTAIR	FAM161A	protein_coding	0.307	3.11889e-08
HOTAIR	ETV5	protein_coding	0.272	1.09917e-06
HOTAIR	TNFRSF14	protein_coding	0.095	0.0925744
HOTAIR	IFNB1	protein_coding	0.115	0.0421452
HOTAIR	ALDH6A1	protein_coding	-0.345	3.86474e-10
HOTAIR	CLPSL2	protein_coding	0.214	0.000143737
HOTAIR	TMEM209	protein_coding	0.284	3.34764e-07
HOTAIR	IL26	protein_coding	0.367	2.35309e-11
HOTAIR	ICAM2	protein_coding	0.02	0.719732
HOTAIR	SWAP70	protein_coding	0.236	2.56155e-05
HOTAIR	HCN3	protein_coding	-0.331	2.00288e-09
HOTAIR	IRGM	protein_coding	0.08	0.15806
HOTAIR	HSPB8	protein_coding	0.062	0.273255
HOTAIR	CCNF	protein_coding	0.412	3.43906e-14
HOTAIR	RSL24D1	protein_coding	0.19	0.00073799
HOTAIR	ABHD3	protein_coding	0.073	0.19575
HOTAIR	LAMA3	protein_coding	0.275	8.47414e-07
HOTAIR	XPA	protein_coding	0.142	0.0118251
HOTAIR	ELOA2	protein_coding	0.286	2.88094e-07
HOTAIR	KATNBL1	protein_coding	0.357	8.15624e-11
HOTAIR	TMPPE	protein_coding	0.444	1.54493e-16
HOTAIR	TEAD4	protein_coding	0.462	6.54445e-18
HOTAIR	SAGE1	protein_coding	0.269	1.37181e-06
HOTAIR	EDRF1	protein_coding	0.332	1.89952e-09
HOTAIR	ITIH6	protein_coding	0.153	0.00682269
HOTAIR	SCLY	protein_coding	0.124	0.0288675
HOTAIR	MAPRE1	protein_coding	0.407	6.83272e-14
HOTAIR	MTMR2	protein_coding	0.422	6.15688e-15
HOTAIR	FNIP1	protein_coding	0.146	0.00995107
HOTAIR	MALL	protein_coding	0.371	1.28606e-11
HOTAIR	SPAG7	protein_coding	-0.229	4.33126e-05
HOTAIR	HTR1F	protein_coding	0.103	0.0688963
HOTAIR	AZGP1	protein_coding	-0.364	3.41805e-11
HOTAIR	C15orf40	protein_coding	0.205	0.00025945
HOTAIR	YARS2	protein_coding	0.302	5.53866e-08
HOTAIR	CHKB	protein_coding	0.105	0.0648828
HOTAIR	ATP5PO	protein_coding	-0.184	0.00111087
HOTAIR	ISPD	protein_coding	0.133	0.0185571
HOTAIR	BSCL2	protein_coding	0.242	1.57899e-05
HOTAIR	HERC3	protein_coding	0.27	1.25777e-06
HOTAIR	HYI	protein_coding	-0.295	1.1189e-07
HOTAIR	CCDC148	protein_coding	0.186	0.00094096
HOTAIR	TMEM82	protein_coding	-0.213	0.000147443
HOTAIR	SLC1A4	protein_coding	0.072	0.203127
HOTAIR	NEBL	protein_coding	0.138	0.0147419
HOTAIR	DIP2B	protein_coding	0.234	2.86899e-05
HOTAIR	HHAT	protein_coding	-0.131	0.0205127
HOTAIR	SNRPF	protein_coding	0.313	1.59317e-08
HOTAIR	MT1B	protein_coding	-0.077	0.176916
HOTAIR	OXLD1	protein_coding	-0.138	0.0150544
HOTAIR	C1QB	protein_coding	0.101	0.0747207
HOTAIR	OR5B17	protein_coding	0.13	0.0215718
HOTAIR	STKLD1	protein_coding	-0.072	0.206623
HOTAIR	RFC1	protein_coding	-0.071	0.208823
HOTAIR	CNKSR3	protein_coding	-0.003	0.963898
HOTAIR	UGT2A2	protein_coding	0.094	0.0957313
HOTAIR	DERL2	protein_coding	0.014	0.811992
HOTAIR	SPACA5	protein_coding	0.14	0.0133874
HOTAIR	VSIG8	protein_coding	0.291	1.70337e-07
HOTAIR	UTS2	protein_coding	0.239	1.91691e-05
HOTAIR	RTP1	protein_coding	0.083	0.144092
HOTAIR	FUBP3	protein_coding	0.275	8.40168e-07
HOTAIR	USP9Y	protein_coding	-0.004	0.941347
HOTAIR	PGLYRP2	protein_coding	-0.405	9.66043e-14
HOTAIR	KCNA7	protein_coding	0.241	1.69354e-05
HOTAIR	ZNF679	protein_coding	0.177	0.00173828
HOTAIR	FHL3	protein_coding	0.256	4.55564e-06
HOTAIR	CCDC154	protein_coding	-0.056	0.325635
HOTAIR	ARHGEF6	protein_coding	0.176	0.00180735
HOTAIR	BAP1	protein_coding	-0.14	0.0134052
HOTAIR	CTGF	protein_coding	0.173	0.00218188
HOTAIR	MANSC1	protein_coding	0.411	3.66233e-14
HOTAIR	OR4E1	protein_coding	0.278	5.97272e-07
HOTAIR	OR2AP1	protein_coding	0.121	0.0325516
HOTAIR	DDX19B	protein_coding	0.146	0.00968816
HOTAIR	CYP2S1	protein_coding	0.473	9.1457e-19
HOTAIR	SCAI	protein_coding	0.434	9.47814e-16
HOTAIR	SYT16	protein_coding	0.015	0.795978
HOTAIR	PATE1	protein_coding	0.351	1.8448e-10
HOTAIR	HRK	protein_coding	0.129	0.0230093
HOTAIR	C17orf67	protein_coding	0.256	4.56431e-06
HOTAIR	MERTK	protein_coding	-0.036	0.524279
HOTAIR	RPL17	protein_coding	0.448	7.81751e-17
HOTAIR	C1orf198	protein_coding	0.244	1.31948e-05
HOTAIR	RDH13	protein_coding	0.453	3.46302e-17
HOTAIR	TAF3	protein_coding	0.538	8.28903e-25
HOTAIR	DDR2	protein_coding	0.257	4.35552e-06
HOTAIR	UTP25	protein_coding	0.271	1.16628e-06
HOTAIR	ZNF142	protein_coding	0.455	2.40478e-17
HOTAIR	ADRB3	protein_coding	0.119	0.0355818
HOTAIR	ZNF514	protein_coding	0.289	1.96988e-07
HOTAIR	GPR161	protein_coding	0.261	2.93486e-06
HOTAIR	DEFB114	protein_coding	0.067	0.23728
HOTAIR	WDSUB1	protein_coding	0.186	0.000980838
HOTAIR	ART4	protein_coding	-0.36	5.91704e-11
HOTAIR	RMI1	protein_coding	0.255	5.19169e-06
HOTAIR	OR7A10	protein_coding	0.12	0.0342661
HOTAIR	DUSP8	protein_coding	0.317	1.02727e-08
HOTAIR	GYPA	protein_coding	0.04	0.480921
HOTAIR	MIGA2	protein_coding	0.25	7.54491e-06
HOTAIR	IRX3	protein_coding	0.049	0.386932
HOTAIR	SLC35G6	protein_coding	0.42	8.96388e-15
HOTAIR	RPGR	protein_coding	0.534	2.32099e-24
HOTAIR	DYRK1B	protein_coding	0.327	3.4042e-09
HOTAIR	RMDN3	protein_coding	-0.239	1.94289e-05
HOTAIR	MCMBP	protein_coding	0.39	8.47324e-13
HOTAIR	HSD11B2	protein_coding	0.316	1.10202e-08
HOTAIR	MYL12B	protein_coding	0.247	1.04472e-05
HOTAIR	ERI3	protein_coding	0.032	0.568327
HOTAIR	POLR1C	protein_coding	0.383	2.38675e-12
HOTAIR	TYROBP	protein_coding	0.166	0.00327639
HOTAIR	FAM53B	protein_coding	0.356	9.22766e-11
HOTAIR	PHF8	protein_coding	0.15	0.00788432
HOTAIR	DNAJA2	protein_coding	0.052	0.359547
HOTAIR	AMY2A	protein_coding	0.065	0.250096
HOTAIR	RANGAP1	protein_coding	-0.032	0.576707
HOTAIR	NPIPB5	protein_coding	0.531	4.77342e-24
HOTAIR	SLC4A8	protein_coding	0.408	6.03228e-14
HOTAIR	OR4E2	protein_coding	0.06	0.288994
HOTAIR	CIDEB	protein_coding	-0.172	0.00228258
HOTAIR	KRTDAP	protein_coding	0.02	0.73068
HOTAIR	RSU1	protein_coding	0.339	7.51559e-10
HOTAIR	ME1	protein_coding	0.061	0.286028
HOTAIR	NAA11	protein_coding	0.02	0.725307
HOTAIR	TCF19	protein_coding	0.234	2.86919e-05
HOTAIR	OBSL1	protein_coding	-0.075	0.188657
HOTAIR	KANTR	protein_coding	0.428	2.46413e-15
HOTAIR	USP37	protein_coding	0.345	3.79024e-10
HOTAIR	TRA2B	protein_coding	0.43	1.9002e-15
HOTAIR	ERICH6	protein_coding	0.138	0.014944
HOTAIR	STARD10	protein_coding	-0.164	0.00376661
HOTAIR	INTS6	protein_coding	0.367	2.2981e-11
HOTAIR	CEP290	protein_coding	0.388	1.27005e-12
HOTAIR	MAGOH	protein_coding	0.149	0.00859917
HOTAIR	AK9	protein_coding	0.412	3.15122e-14
HOTAIR	FAM104B	protein_coding	0.253	5.96618e-06
HOTAIR	GRM2	protein_coding	0.276	7.40839e-07
HOTAIR	PGD	protein_coding	-0.004	0.940949
HOTAIR	MROH7-TTC4	protein_coding	0.288	2.25434e-07
HOTAIR	ZNF197	protein_coding	0.224	6.38948e-05
HOTAIR	ZFP42	protein_coding	0.423	5.33756e-15
HOTAIR	RIC8A	protein_coding	0.161	0.00429671
HOTAIR	SNX21	protein_coding	0.19	0.000760016
HOTAIR	ATN1	protein_coding	0.369	1.80424e-11
HOTAIR	CSNK2A1	protein_coding	0.469	1.79624e-18
HOTAIR	ZNF599	protein_coding	0.106	0.0618274
HOTAIR	CNTLN	protein_coding	-0.259	3.47045e-06
HOTAIR	DENND2D	protein_coding	0.438	4.75697e-16
HOTAIR	CD93	protein_coding	0.298	8.1827e-08
HOTAIR	DOCK4	protein_coding	-0.072	0.20781
HOTAIR	SFRP4	protein_coding	0.268	1.54376e-06
HOTAIR	ALX1	protein_coding	0.162	0.00400279
HOTAIR	DAOA	protein_coding	0.151	0.00764693
HOTAIR	LDHA	protein_coding	0.228	4.90646e-05
HOTAIR	INHBA	protein_coding	0.299	7.13243e-08
HOTAIR	ELFN2	protein_coding	-0.09	0.110928
HOTAIR	AREG	protein_coding	0.39	9.49474e-13
HOTAIR	KRTAP19-8	protein_coding	0.081	0.155976
HOTAIR	LILRA5	protein_coding	0.181	0.00131698
HOTAIR	ZBED1	protein_coding	0.018	0.752129
HOTAIR	DMC1	protein_coding	0.187	0.000906565
HOTAIR	DDX54	protein_coding	0.173	0.00215753
HOTAIR	FDXACB1	protein_coding	0.109	0.0549859
HOTAIR	C6orf203	protein_coding	-0.02	0.725298
HOTAIR	MORC2	protein_coding	0.141	0.0129486
HOTAIR	H3F3B	protein_coding	0.138	0.0146673
HOTAIR	CIP2A	protein_coding	0.434	9.62952e-16
HOTAIR	CCDC184	protein_coding	0.282	3.91513e-07
HOTAIR	SMC1B	protein_coding	0.072	0.206841
HOTAIR	RARS2	protein_coding	0.131	0.0207554
HOTAIR	MIA	protein_coding	0.36	5.72717e-11
HOTAIR	TNKS2	protein_coding	0.336	1.17612e-09
HOTAIR	DNASE1L1	protein_coding	0.229	4.35776e-05
HOTAIR	USP6	protein_coding	0.351	1.73422e-10
HOTAIR	HSPBAP1	protein_coding	0.38	3.71337e-12
HOTAIR	NGB	protein_coding	0	0.997393
HOTAIR	GPN2	protein_coding	0.236	2.50667e-05
HOTAIR	USP50	protein_coding	0.112	0.0485211
HOTAIR	IGF2BP2	protein_coding	0.436	6.73158e-16
HOTAIR	KRTCAP2	protein_coding	0.035	0.537146
HOTAIR	HDAC7	protein_coding	0.38	3.7638e-12
HOTAIR	EPOR	protein_coding	-0.042	0.460944
HOTAIR	MSL3	protein_coding	0.471	1.17976e-18
HOTAIR	ACE2	protein_coding	0.068	0.228683
HOTAIR	PNP	protein_coding	0.289	1.99829e-07
HOTAIR	SYTL3	protein_coding	0.29	1.81449e-07
HOTAIR	SDR39U1	protein_coding	-0.123	0.0304346
HOTAIR	HMHB1	protein_coding	0.122	0.0317797
HOTAIR	PIGH	protein_coding	-0.027	0.637877
HOTAIR	PLAT	protein_coding	0.358	7.36488e-11
HOTAIR	TRMO	protein_coding	-0.046	0.422077
HOTAIR	KCNG3	protein_coding	0.105	0.0633136
HOTAIR	C20orf85	protein_coding	0.095	0.09518
HOTAIR	ENPP6	protein_coding	0.02	0.72634
HOTAIR	SPINK13	protein_coding	0.108	0.0558955
HOTAIR	NAPRT	protein_coding	-0.039	0.488924
HOTAIR	SAAL1	protein_coding	0.241	1.6314e-05
HOTAIR	SHOC2	protein_coding	0.312	1.77876e-08
HOTAIR	LGALS12	protein_coding	0.2	0.000388329
HOTAIR	CHKA	protein_coding	-0.032	0.573405
HOTAIR	YWHAE	protein_coding	0.279	5.76838e-07
HOTAIR	FASTKD2	protein_coding	0.262	2.76856e-06
HOTAIR	RTN3	protein_coding	0.109	0.0543094
HOTAIR	MTERF3	protein_coding	0.075	0.187966
HOTAIR	MFHAS1	protein_coding	0.366	2.54424e-11
HOTAIR	C1orf122	protein_coding	0.091	0.110354
HOTAIR	PSG2	protein_coding	0.241	1.62146e-05
HOTAIR	PRAMEF12	protein_coding	-0.027	0.640567
HOTAIR	CCKAR	protein_coding	0.142	0.0122728
HOTAIR	HTT	protein_coding	0.252	6.79606e-06
HOTAIR	ANP32E	protein_coding	0.341	6.30779e-10
HOTAIR	MRPL13	protein_coding	-0.004	0.944272
HOTAIR	CRAT	protein_coding	-0.369	1.60326e-11
HOTAIR	EMG1	protein_coding	0.122	0.0306505
HOTAIR	MAP1B	protein_coding	0.228	4.84447e-05
HOTAIR	NFIL3	protein_coding	-0.201	0.000355759
HOTAIR	ZNF292	protein_coding	0.442	2.37929e-16
HOTAIR	TNNC2	protein_coding	0.283	3.70487e-07
HOTAIR	ENKD1	protein_coding	0.113	0.0468567
HOTAIR	BICDL1	protein_coding	0.138	0.0147461
HOTAIR	FAM151B	protein_coding	0.3	6.27438e-08
HOTAIR	COL1A1	protein_coding	0.354	1.21657e-10
HOTAIR	MAGEB5	protein_coding	0.089	0.114818
HOTAIR	COL4A4	protein_coding	0.13	0.0214802
HOTAIR	SRGAP3	protein_coding	0.197	0.00046761
HOTAIR	MYO1C	protein_coding	0.32	7.60646e-09
HOTAIR	FAT3	protein_coding	-0.004	0.946188
HOTAIR	FEM1C	protein_coding	0.184	0.0011121
HOTAIR	GPR132	protein_coding	0.377	5.47075e-12
HOTAIR	SHISA2	protein_coding	0.271	1.14786e-06
HOTAIR	WISP3	protein_coding	0.386	1.55177e-12
HOTAIR	YY2	protein_coding	0.316	1.20918e-08
HOTAIR	SH3D21	protein_coding	0.269	1.4589e-06
HOTAIR	SMIM28	protein_coding	0.053	0.351428
HOTAIR	PLA2G12B	protein_coding	-0.436	6.99925e-16
HOTAIR	HMGCLL1	protein_coding	0.009	0.877233
HOTAIR	FOXN1	protein_coding	0.067	0.235188
HOTAIR	MS4A13	protein_coding	0.141	0.0126658
HOTAIR	PYM1	protein_coding	-0.123	0.0294285
HOTAIR	PRRG3	protein_coding	0.207	0.000231842
HOTAIR	HOXD13	protein_coding	0.203	0.000310978
HOTAIR	DCAF8L2	protein_coding	-0.051	0.373664
HOTAIR	NMRAL1	protein_coding	-0.043	0.449331
HOTAIR	FRMD6	protein_coding	0.104	0.0656832
HOTAIR	CDC42SE1	protein_coding	0.255	5.07759e-06
HOTAIR	HNRNPCL2	protein_coding	0.233	3.21509e-05
HOTAIR	IQCN	protein_coding	0.108	0.0564668
HOTAIR	GFM1	protein_coding	0.201	0.000358043
HOTAIR	ZNF808	protein_coding	0.532	3.48793e-24
HOTAIR	HMGB3	protein_coding	0.062	0.271267
HOTAIR	ADH1A	protein_coding	-0.414	2.25553e-14
HOTAIR	TEX33	protein_coding	0.069	0.226203
HOTAIR	ASIC4	protein_coding	0.137	0.0158315
HOTAIR	SPEG	protein_coding	0.231	3.69991e-05
HOTAIR	LURAP1L	protein_coding	-0.08	0.160195
HOTAIR	CHAC2	protein_coding	0.321	6.30041e-09
HOTAIR	ZCRB1	protein_coding	0.443	2.11111e-16
HOTAIR	EFEMP2	protein_coding	0.19	0.000758769
HOTAIR	SCGB2A1	protein_coding	0.136	0.0164738
HOTAIR	RASSF5	protein_coding	0.303	4.66901e-08
HOTAIR	FAM181A	protein_coding	0.036	0.521284
HOTAIR	STPG2	protein_coding	0.28	4.97397e-07
HOTAIR	UCKL1	protein_coding	0.241	1.64797e-05
HOTAIR	MS4A4E	protein_coding	0.139	0.0141812
HOTAIR	HSPA4L	protein_coding	0.065	0.255581
HOTAIR	VCAM1	protein_coding	-0.064	0.257916
HOTAIR	ZDHHC11B	protein_coding	0.18	0.00143024
HOTAIR	SRF	protein_coding	0.334	1.47962e-09
HOTAIR	HSF2BP	protein_coding	0.12	0.0342209
HOTAIR	PRRT2	protein_coding	0.275	8.24252e-07
HOTAIR	ABCA8	protein_coding	-0.22	8.70628e-05
HOTAIR	SPCS1	protein_coding	-0.106	0.0618124
HOTAIR	C1QTNF3-AMACR	protein_coding	0.051	0.37023
HOTAIR	UBAP2	protein_coding	0.464	4.29936e-18
HOTAIR	MORN2	protein_coding	0.228	4.89417e-05
HOTAIR	MEIKIN	protein_coding	0.2	0.000369976
HOTAIR	FAF1	protein_coding	0.163	0.00396879
HOTAIR	FCAMR	protein_coding	-0.095	0.0930671
HOTAIR	AMTN	protein_coding	0.051	0.36501
HOTAIR	TRAPPC8	protein_coding	0.242	1.5804e-05
HOTAIR	KCND3	protein_coding	0.095	0.0947278
HOTAIR	CFAP65	protein_coding	0.32	7.78297e-09
HOTAIR	ENTPD3	protein_coding	0.264	2.20683e-06
HOTAIR	C4orf45	protein_coding	0.204	0.000289966
HOTAIR	FSHR	protein_coding	0.132	0.0199553
[truncated: 17,155 more rows]
