# Supplementary material for: HOTAIR as a diagnostic and prognostic biomarker of gastrointestinal cancers: an updated meta-analysis and bioinformatics analysis based on TCGA data
Source: Biosci Rep. 2023 Mar 29;43(3):BSR20222174. doi: 10.1042/BSR20222174 (PMC10064413; doi:10.1042/BSR20222174)
Supplement: Supplementary Tables S1-S5 [file BSR-2022-2174_supp.zip › BSR-2022-2174_supps4.xls]

## Sheet: Supplementary Table S3. KEGG pa
ID	Description	GeneRatio	BgRatio	pvalue	p.adjust	qvalue	geneID	Count
hsa04610	Complement and coagulation cascades	40/806	85/8163	9.2355e-19	2.9923e-16	2.85815e-16	5345/727/1361/2147/732/3827/462/2266/7448/3053/5340/3078/733/2243/5648/2165/731/3818/3075/5624/2244/716/2160/3080/2159/722/710/2155/1191/10747/2158/715/4153/729/81494/2161/10544/2151/1604/5329	40
hsa05168	Herpes simplex virus 1 infection	78/806	495/8163	1.48748e-05	0.00197165	0.00188325	727/57541/55552/10379/163227/7581/6850/148206/342892/284371/199704/57547/7189/54811/317/83744/285267/10793/7574/3717/6732/7761/578/57232/3054/3553/7643/5371/7592/9641/349075/54925/56001/9668/169841/7644/57474/7738/7188/125893/388567/4940/388569/6714/10308/7710/440515/7565/162655/162966/390980/730051/55762/10794/347344/126070/125919/57506/126231/841/253639/51427/5610/115004/7678/388559/81931/7748/…	78
hsa04979	Cholesterol metabolism	16/806	51/8163	1.8256e-05	0.00197165	0.00188325	336/27329/350/338/344/345/341/1593/64240/64241/348/55908/51129/335/29116/57552	16
hsa04110	Cell cycle	26/806	126/8163	0.000201605	0.01633	0.0155978	10912/1387/7029/9700/1111/9126/983/1874/9133/5925/2033/890/701/9184/894/64682/4085/5347/10926/5933/7272/4999/3066/1870/699/7529	26
hsa00620	Pyruvate metabolism	13/806	47/8163	0.000448227	0.026013	0.0248467	5091/38/3029/5313/224/9380/124/5106/134526/125/4200/97/160287	13
hsa00512	Mucin type O-glycan biosynthesis	11/806	36/8163	0.000481722	0.026013	0.0248467	9245/100528030/55808/9334/27090/51809/11226/56913/79695/11227/2591	11
